# Supplementary material for: Molecular mechanism of mitochondrial phosphatidate transfer by Ups1
Source: Commun Biol. 2020 Aug 25;3:468. doi: 10.1038/s42003-020-01121-x (PMC7447767; doi:10.1038/s42003-020-01121-x)
Supplement: Supplementary file 6 — Supplementary Data 1 [file 42003_2020_1121_MOESM6_ESM.xlsx]

## Sheet: Fig.2i
Liposome co-sedimentation assay:		WT Ups1WT/Mdm35ΔC5(M6)		Ups1WT/Mdm35ΔC14(M5)		Ups1WT/Mdm35ΔC14+ΔαC(M7)
WT or mutants of Ups1/Mdm35 complex were incubated with liposome(DOPC: DOPA = 4:1) at 25 ℃ for 30min. The mixture was then ultra-centrifuged.
The supernatants and pellets were subjected to 16.5% Tricine SDS-PAGE analysis. Grey value of band from supernatants and pellets were measured. Negative control without liposome was also conducted.
Data from three independent repetitive experiments were list and analyzed as below. Independent samples t-test was used for statistical analyses by SPSS 23.0.
US: Ups1 in supernatants; MS: Mdm35 in supernatants; UP: Ups1 in pellets; MP: Mdm35 in pellets; U total: US+UP; M total: MS+MP; Ups1-only: free Ups1 without binding with Mdm35; Ups1-complex: Ups1 binding with Mdm35 in pellets.
The kinetic process of PA transfer by Ups1/Mdm35 complex was described. And the binding constant K1 can be calculated as below.
Control (without liposome)gel
lane1	lane2	lane3	lane4	lane5	lane6	lane7	lane8
WT		M5		M6		M7
supernatants	pellets	supernatants	pellets	supernatants	pellets	supernatants	pellets
	Raw data
	US	MS	UP	MP
WT	992743	439582	70616	4888
Ups1WT/Mdm35ΔC14(M5)	898350	348581	72398	15529
Ups1WT/Mdm35ΔC5(M6)	1032546	526473	77214	42177
Ups1WT/Mdm35ΔC14+ΔαC(M7)	929991	316728	74306	29468
Sample in gel
lane1	lane2	lane3	lane4	lane5	lane6	lane7	lane8
WT		M5		M6		M7
supernatants	pellets	supernatants	pellets	supernatants	pellets	supernatants	pellets
	Raw data
Experiment 1
	US	MS	UP	MP
WT	768636	380556	830020	185744
Ups1WT/Mdm35ΔC14(M5)	576690	422389	1056057	99501
Ups1WT/Mdm35ΔC5(M6)	776880	346008	499200	105648
Ups1WT/Mdm35ΔC14+ΔαC(M7)	146598	243058	1169472	111936
			subtract control		Processed				K1=MP/US
	US	MS	UP	MP	U total	M total	UP％	MP％	K1	UPS1-only％	UPS1-complex％	US%
WT	768636	380556	759404	180856	1528040	561412	49.6979	32.2145	0.640421	17.4834	32.2145	50.3021
Ups1WT/Mdm35ΔC14(M5)	576690	422389	983659	83972	1560349	506361	63.041	16.5834	0.448697	46.4575	16.5834	36.959
Ups1WT/Mdm35ΔC5(M6)	776880	346008	421986	63471	1198866	409479	35.1988	15.5004	0.2392	19.6983	15.5004	64.8012
Ups1WT/Mdm35ΔC14+ΔαC(M7)	146598	243058	1095166	82468	1241764	325526	88.1944	25.3338	2.14591	62.8606	25.3338	11.8056
Experiment 2
	US	MS	UP	MP
WT	794256	414048	874322	228988
Ups1WT/Mdm35ΔC14(M5)	616600	511500	1178610	110211
Ups1WT/Mdm35ΔC5(M6)	839600	368050	613256	115573
Ups1WT/Mdm35ΔC14+ΔαC(M7)	161550	269950	1138374	100764
			subtract control
	US	MS	UP	MP	U total	M total	UP％	MP％	K1	UPS1-only％	UPS1-complex％	US%
WT	794256	414048	803706	224100	1597962	638148	50.2957	35.1172	0.706523	15.1784	35.1172	49.7043
Ups1WT/Mdm35ΔC14(M5)	616600	511500	1106212	94682	1722812	606182	64.2097	15.6194	0.436414	48.5903	15.6194	35.7903
Ups1WT/Mdm35ΔC5(M6)	839600	368050	536042	73396	1375642	441446	38.9667	16.6263	0.272413	22.3404	16.6263	61.0333
Ups1WT/Mdm35ΔC14+ΔαC(M7)	161550	269950	1064068	71296	1225618	341246	86.8189	20.8928	1.58506	65.926	20.8928	13.1811
Experiment 3
	US	MS	UP	MP
WT	726232	428116	817200	198550
Ups1WT/Mdm35ΔC14(M5)	656645	504185	1058940	138065
Ups1WT/Mdm35ΔC5(M6)	761100	385500	540906	114801
Ups1WT/Mdm35ΔC14+ΔαC(M7)	126126	315609	968760	97092
			subtract control
	US	MS	UP	MP	U total	M total	UP％	MP％	K1	UPS1-only％	UPS1-complex％	US%
WT	726232	428116	746584	193662	1472816	621778	50.6909	31.1465	0.631658	19.5444	31.1465	49.3091
Ups1WT/Mdm35ΔC14(M5)	656645	504185	986542	122536	1643187	626721	60.0383	19.5519	0.489267	40.4864	19.5519	39.9617
Ups1WT/Mdm35ΔC5(M6)	761100	385500	463692	72624	1224792	458124	37.8588	15.8525	0.255104	22.0064	15.8525	62.1412
Ups1WT/Mdm35ΔC14+ΔαC(M7)	126126	315609	894454	67624	1020580	383233	87.6417	17.6457	1.42784	69.9961	17.6457	12.3583
	For plotting
Average	UP％	UP-error％	MP％	MP-error％	US%	US-error％	UPS1-only％	UPS1-only-error％	UPS1-complex％	UPS1-complex-error％	K1	K1-error
WT	50.2282	0.499935	32.8261	2.05481	49.7718	0.499935	17.4021	2.18413	32.8261	2.05481	0.659531	0.0479094
Ups1WT/Mdm35ΔC14(M5)	62.4297	2.15181	17.2516	2.04964	37.5703	2.15181	45.1781	4.20071	17.2516	2.04964	0.459181	0.0808539
Ups1WT/Mdm35ΔC5(M6)	37.3414	1.93651	15.9931	0.575935	62.6586	1.93651	21.3484	1.4387	15.9931	0.575935	0.255241	0.0170801
Ups1WT/Mdm35ΔC14+ΔαC(M7)	87.5517	0.692149	21.2908	3.85947	12.4483	0.692149	66.2609	3.5795	21.2908	3.85947	1.71033	0.405136
	t-test two-tailed p value
Ups1WT/Mdm35ΔC14(M5)	0.00071		0.000971				0.001
Ups1WT/Mdm35ΔC5(M6)	0		0.001				0.058
Ups1WT/Mdm35ΔC14+ΔαC(M7)	0		0.01				0

## Sheet: Fig.3h
Liposome co-sedimentation assay:		WT K140E/R146E(N1)		K140E/R146E/K154E(N2)		K140E/R146E/K154E/K166E(N3)
WT or mutants of Ups1/Mdm35 complex were incubated with liposome(DOPC: DOPA = 4:1) at 25 ℃ for 30min. The mixture was then ultra-centrifuged. Negative control without liposome was also conducted.
The supernatants and pellets were subjected to 16.5% Tricine SDS-PAGE analysis. Grey value of band from supernatants and pellets were measured.
Data from three independent repetitive experiments were list and analyzed as below. Independent samples t-test was used for statistical analyses by SPSS 23.0.
US: Ups1 in supernatants; MS: Mdm35 in supernatants; UP: Ups1 in pellets; MP: Mdm35 in pellets; U total: US+UP; M total: MS+MP; Ups1-only: free Ups1 without binding with Mdm35; Ups1-complex: Ups1 binding with Mdm35 in pellets.
The kinetic process of PA transfer by Ups1/Mdm35 complex was described. And the binding constant K1 can be calculated as below.
Control (without liposome)gel
lane1	lane2	lane3	lane4	lane5	lane6	lane7	lane8
WT		N1		N2		N3
supernatants	pellets	supernatants	pellets	supernatants	pellets	supernatants	pellets
Control (without liposome)	Raw data
	US	MS	UP	MP
WT	1610544	366502	84180	34178
K140E/R146E(N1)	1300885	568637	136017	48501
K140E/R146E/K154E(N2)	1263096	551995	140928	55680
K140E/R146E/K154E/K166E(N3)	1343391	723079	53018	28518
Sample in gel
lane1	lane2	lane3	lane4	lane5	lane6	lane7	lane8
WT		N1		N2		N3
supernatants	pellets	supernatants	pellets	supernatants	pellets	supernatants	pellets
	Raw data
Experiment 1
	US	MS	UP	MP
WT	675408	572832	768152	587440
K140E/R146E(N1)	683200	769250	619164	205947
K140E/R146E/K154E(N2)	692180	766539	595104	209040
K140E/R146E/K154E/K166E(N3)	699150	778859	545040	228240
			subtract control		Processed				K1=MP/US
	US	MS	UP	MP	U total	M total	UP％	MP％	K1	UPS1-only％	UPS1-complex％	US%
WT	675408	572832	683972	553262	1359380	1126094	50.315	49.1311	0.988851	1.18393	49.1311	49.685
K140E/R146E(N1)	683200	769250	483147	157446	1166347	926696	41.424	16.99	0.290051	24.4339	16.99	58.576
K140E/R146E/K154E(N2)	692180	766539	454176	153360	1146356	919899	39.6191	16.6714	0.276104	22.9477	16.6714	60.3809
K140E/R146E/K154E/K166E(N3)	699150	778859	492022	199722	1191172	978581	41.3057	20.4093	0.347723	20.8964	20.4093	58.6943
Experiment 2
	US	MS	UP	MP
WT	662418	476157	850920	579320
K140E/R146E(N1)	811248	802944	733000	214700
K140E/R146E/K154E(N2)	807614	831358	736320	188208
K140E/R146E/K154E/K166E(N3)	809469	862310	606179	189483
			subtract control
	US	MS	UP	MP	U total	M total	UP％	MP％	K1	UPS1-only％	UPS1-complex％	US%
WT	662418	476157	766740	545142	1429158	1021299	53.6498	53.3773	1.15161	0.272455	53.3773	46.3502
K140E/R146E(N1)	811248	802944	596983	166199	1408231	969143	42.3924	17.1491	0.297688	25.2433	17.1491	57.6076
K140E/R146E/K154E(N2)	807614	831358	595392	132528	1403006	963886	42.4369	13.7493	0.238857	28.6875	13.7493	57.5631
K140E/R146E/K154E/K166E(N3)	809469	862310	553161	160965	1362630	1023275	40.5951	15.7304	0.264799	24.8647	15.7304	59.4049
Experiment 3
	US	MS	UP	MP
WT	827172	437598	974948	456144
K140E/R146E(N1)	1096590	962940	798048	177696
K140E/R146E/K154E(N2)	1041975	934065	859750	147900
K140E/R146E/K154E/K166E(N3)	908050	894850	577472	129640
			subtract control
	US	MS	UP	MP	U total	M total	UP％	MP％	K1	UPS1-only％	UPS1-complex％	US%
WT	827172	437598	890768	421966	1717940	859564	51.8509	49.0907	1.01956	2.76024	49.0907	48.1491
K140E/R146E(N1)	1096590	962940	662031	129195	1758621	1092135	37.6449	11.8296	0.189713	25.8153	11.8296	62.3551
K140E/R146E/K154E(N2)	1041975	934065	718822	92220	1760797	1026285	40.8237	8.98581	0.151848	31.8379	8.98581	59.1763
K140E/R146E/K154E/K166E(N3)	908050	894850	524454	101122	1432504	995972	36.611	10.1531	0.160171	26.4579	10.1531	63.389
	For plotting
Average	UP％	UP-error％	MP％	MP-error％	US%	US-error％	UPS1-only％	UPS1-only-error％	UPS1-complex％	UPS1-complex-error％	K1	K1-error
WT	51.9386	1.66911	50.533	2.46331	48.0614	1.66911	1.40554	1.25861	50.533	2.46331	1.05143	0.087768
K140E/R146E(N1)	40.4871	2.50859	15.3229	3.02634	59.5129	2.50859	25.1642	0.694093	15.3229	3.02634	0.257472	0.0617048
K140E/R146E/K154E(N2)	40.9599	1.41382	13.1355	3.87939	59.0401	1.41382	27.8244	4.50749	13.1355	3.87939	0.222485	0.0710354
K140E/R146E/K154E/K166E(N3)	39.5039	2.53043	15.4309	5.13468	60.4961	2.53043	24.073	2.86406	15.4309	5.13468	0.255073	0.0955454
	t-test two-tailed p value
K140E/R146E(N1)	0.003		0				0
K140E/R146E/K154E(N2)	0.001		0				0.001
K140E/R146E/K154E/K166E(N3)	0.002		0				0

## Sheet: Fig.3j
Liposome co-sedimentation assay: WT F69E F69L
WT or mutants of Ups1/Mdm35 complex were incubated with liposome(DOPC: DOPA = 4:1) at 25 ℃ for 30min. The mixture was then ultra-centrifuged. Negative control without liposome was also conducted.
The supernatants and pellets were subjected to 16.5% Tricine SDS-PAGE analysis. Grey value of band from supernatants and pellets were measured.
Data from three independent repetitive experiments were list and analyzed as below. Independent samples t-test was used for statistical analyses by SPSS 23.0.
US: Ups1 in supernatants; MS: Mdm35 in supernatants; UP: Ups1 in pellets; MP: Mdm35 in pellets; U total: US+UP; M total: MS+MP; Ups1-only: free Ups1 without binding with Mdm35; Ups1-complex: Ups1 binding with Mdm35 in pellets.
The kinetic process of PA transfer by Ups1/Mdm35 complex was described. And the binding constant K1 can be calculated as below.
Control (without liposome)gel
lane1	lane2	lane9	lane10	lane13	lane14
WT		F69E		F69L
supernatants	pellets	supernatants	pellets	supernatants	pellets
	Raw data
	US	MS	UP	MP
WT	936054	703341	45590	24534
F69E	1041471	655299	95260	43912
F69L	863900	551550	112976	9522
Sample in gel
lane1	lane2	lane9	lane10	lane13	lane14
WT		F69E		F69L
supernatants	pellets	supernatants	pellets	supernatants	pellets
	Raw data
Experiment 1
	US	MS	UP	MP
WT	844064	577356	759745	437129
F69E	702400	646950	418095	150570
F69L	519827	332906	622220	288002
			subtract control		Processed				K1=MP/US
	US	MS	UP	MP	U total	M total	UP％	MP％	K1	UPS1-only％	UPS1-complex％	US%
WT	844064	577356	714155	412595	1558219	989951	45.8315	41.6783	0.76942	4.15317	41.6783	54.1685
F69E	702400	646950	322835	106658	1025235	753608	31.4889	14.153	0.206579	17.3359	14.153	68.5111
F69L	519827	332906	509244	278480	1029071	611386	49.4858	45.549	0.901706	3.93683	45.549	50.5142
Experiment 2
	US	MS	UP	MP
WT	860548	526292	693504	377280
F69E	733000	597650	450432	102096
F69L	561476	309672	604292	279760
			subtract control
	US	MS	UP	MP	U total	M total	UP％	MP％	K1	UPS1-only％	UPS1-complex％	US%
WT	860548	526292	647914	352746	1508462	879038	42.952	40.1286	0.703418	2.82332	40.1286	57.048
F69E	733000	597650	355172	58184	1088172	655834	32.6393	8.87176	0.131705	23.7676	8.87176	67.3607
F69L	561476	309672	491316	270238	1052792	579910	46.6679	46.6	0.87377	0.0679182	46.6	53.3321
Experiment 3
	US	MS	UP	MP
WT	874944	533328	837378	471312
F69E	819168	641141	444573	83096
F69L	647550	226710	697060	240084
			subtract control
	US	MS	UP	MP	U total	M total	UP％	MP％	K1	UPS1-only％	UPS1-complex％	US%
WT	874944	533328	791788	446778	1666732	980106	47.5054	45.5847	0.868369	1.92076	45.5847	52.4946
F69E	819168	641141	349313	39184	1168481	680325	29.8946	5.7596	0.0821563	24.135	5.7596	70.1054
F69L	647550	226710	584084	230562	1231634	457272	47.4235	50.4212	0.959006	-2.99769	50.4212	52.5765
	For plotting
Average	UP％	UP-error％	MP％	MP-error％	US%	US-error％	UPS1-only％	UPS1-only-error％	UPS1-complex％	UPS1-complex-error％	K1	K1-error
WT	45.4296	2.30318	42.4639	2.81156	54.5704	2.30318	2.96575	1.123	42.4639	2.81156	0.778149	0.0843639
F69E	31.3409	1.37832	9.59478	4.24315	68.6591	1.37832	21.7462	3.82382	9.59478	4.24315	0.139745	0.0646056
F69L	47.8591	1.45857	47.5234	2.56401	52.1409	1.45857	0.335687	3.47501	47.5234	2.56401	0.911441	0.0746708
	t-test two-tailed p value
WT－F69E	0.001			0			0.001
WT－F69L	0.193			0.085			0.279

## Sheet: Fig.5c
Liposome co-sedimentation assay: WT at different buffer pH
WT or mutants of Ups1/Mdm35 complex were incubated with liposome(DOPC: DOPA = 4:1) at 25 ℃ for 30min. The mixture was then ultra-centrifuged. Negative control without liposome was also conducted.
The supernatants and pellets were subjected to 16.5% Tricine SDS-PAGE analysis. Grey value of band from supernatants and pellets were measured.
Data from three independent repetitive experiments were list and analyzed as below.
US: Ups1 in supernatants; MS: Mdm35 in supernatants; UP: Ups1 in pellets; MP: Mdm35 in pellets; U total: US+UP; M total: MS+MP; Ups1-only: free Ups1 without binding with Mdm35; Ups1-complex: Ups1 binding with Mdm35 in pellets.
The kinetic process of PA transfer by Ups1/Mdm35 complex was described. And the binding constant K1 can be calculated as below.
Control (without liposome)gel
lane1	lane2	lane3	lane4	lane5	lane6	lane7	lane8	lane9	lane10
pH5.5		pH6.0		pH6.5		pH7.0		pH7.5
supernatants	pellets	supernatants	pellets	supernatants	pellets	supernatants	pellets	supernatants	pellets
	Raw data
	US	MS	UP	MP
5.5	780570	461439	28336	44344
6	689208	496028	75660	35412
6.5	814788	555048	49536	23616
7	958720	638176	97450	10350
7.5	1017030	606796	99216	31164
Sample in gel
lane1	lane2	lane3	lane4	lane5	lane6	lane7	lane8	lane9	lane10
pH5.5		pH6.0		pH6.5		pH7.0		pH7.5
supernatants	pellets	supernatants	pellets	supernatants	pellets	supernatants	pellets	supernatants	pellets
	Raw data
Experiment 1
pH	US	MS	UP	MP
5.5	80960	273640	598529	333105
6	158746	245134	540540	376792
6.5	239811	154929	588540	381072
7	238480	213092	587876	420133
7.5	439898	290812	479952	276372
			subtract control		Processed				K1=MP/US
pH	US	MS	UP	MP	U total	M total	UP％	MP％	K1	UPS1-only％	UPS1-complex％	US%
5.5	80960	273640	570193	288761	651153	562401	87.5667	51.3443	4.12957	36.2223	51.3443	12.4333
6	158746	245134	464880	341380	623626	586514	74.5447	58.2049	2.28655	16.3398	58.2049	25.4553
6.5	239811	154929	539004	357456	778815	512385	69.2082	69.7632	2.26564	-0.554946	69.7632	30.7918
7	238480	213092	490426	409783	728906	622875	67.2825	65.789	2.01082	1.49351	65.789	32.7175
7.5	439898	290812	380736	245208	820634	536020	46.3953	45.7461	0.853397	0.649294	45.7461	53.6047
Experiment 2
pH	US	MS	UP	MP
5.5	92619	291920	542250	264150
6	153768	185201	499824	277728
6.5	220703	140835	626778	406669
7	179124	142780	692208	416208
7.5	355635	237780	507740	324572
			subtract control
pH	US	MS	UP	MP	U total	M total	UP％	MP％	K1	UPS1-only％	UPS1-complex％	US%
5.5	92619	291920	513914	219806	606533	511726	84.7298	42.9538	2.81291	41.7759	42.9538	15.2702
6	153768	185201	424164	242316	577932	427517	73.3934	56.6799	2.13029	16.7136	56.6799	26.6066
6.5	220703	140835	577242	383053	797945	523888	72.3411	73.1173	2.64354	-0.77627	73.1173	27.6589
7	179124	142780	594758	405858	773882	548638	76.8538	73.9756	3.19602	2.87828	73.9756	23.1462
7.5	355635	237780	408524	293408	764159	531188	53.4606	55.2362	1.18687	-1.77559	55.2362	46.5394
Experiment 3
pH	US	MS	UP	MP
5.5	54000	358650	630140	311395
6	103224	219328	622538	383932
6.5	179432	133540	625890	471696
7	172656	172436	608387	370841
7.5	395554	288880	489614	363103
			subtract control
pH	US	MS	UP	MP	U total	M total	UP％	MP％	K1	UPS1-only％	UPS1-complex％	US%
5.5	54000	358650	601804	267051	655804	625701	91.7658	42.6803	5.18332	49.0855	42.6803	8.23417
6	103224	219328	546878	348520	650102	567848	84.1219	61.3756	3.86542	22.7463	61.3756	15.8781
6.5	179432	133540	576354	448080	755786	581620	76.2589	77.04	3.245	-0.781104	77.04	23.7411
7	172656	172436	510937	360491	683593	532927	74.7429	67.6436	2.6782	7.09927	67.6436	25.2571
7.5	395554	288880	390398	331939	785952	620819	49.672	53.4679	1.06239	-3.79593	53.4679	50.328
	For plotting
Average	UP％	UP-error％	MP％	MP-error％	US%	US-error％	UPS1-only％	UPS1-only-error％	UPS1-complex％	UPS1-complex-error％	K1	K1-error
5.5	88.0208	3.53994	45.6595	4.92511	11.9792	3.53994	42.3613	6.45155	45.6595	4.92511	3.81155	1.53747
6	77.3533	5.88994	58.7534	2.39544	22.6467	5.88994	18.5999	3.59577	58.7534	2.39544	2.59435	0.780512
6.5	72.6027	3.53261	73.3068	3.64211	27.3973	3.53261	-0.704106	0.129199	73.3068	3.64211	2.6757	0.477942
7	72.9597	5.02866	69.136	4.29251	27.0403	5.02866	3.82369	2.92001	69.136	4.29251	2.55678	0.634227
7.5	49.8426	3.53572	51.4834	5.04672	50.1574	3.53572	-1.64074	2.22568	51.4834	5.04672	1.02644	0.172974
