# Supplementary material for: Molecular mechanism of mitochondrial phosphatidate transfer by Ups1
Source: Commun Biol. 2020 Aug 25;3:468. doi: 10.1038/s42003-020-01121-x (PMC7447767; doi:10.1038/s42003-020-01121-x)
Supplement: Supplementary file 7 — Supplementary Data 2 [file 42003_2020_1121_MOESM7_ESM.xlsx]

## Sheet: Fig.1b
PA transfer activity assay
Measurement Condition: Temperature 25 ℃. Excitation at 460 nm and NBD fluorescence was monitored at 535 nm from 0 s to 300s. Repeated 3 times. Select data of every 30 seconds for final plotting.
		Raw data			Data Processing				For Plotting
	Time points (s)	Fluorescence intensity			Average	Substract average at 0 s			Average	STDEV
No protein (control)	0	86.51				0.01			0.01
	30	90.35				3.85			3.85
	60	91.84				5.34			5.34
	90	97.82				11.32			11.32
	120	99.61				13.11			13.11
	150	107.2				20.7			20.7
	180	109.3				22.8			22.8
	210	115.1				28.6			28.6
	240	121.6				35.1			35.1
	270	124				37.5			37.5
	300	129.1				42.6			42.6
Ups1WT/Mdm35WT	0	163.5	165.7	174.5	167.9	-4.4	-2.2	6.6	-9.4739e-15	5.82065
	30	292.1	297.2	296.6	295.3	124.2	129.3	128.7	127.4	2.78747
	60	373	368.5	391.2	377.567	205.1	200.6	223.3	209.667	12.0193
	90	423.3	426.6	427.8	425.9	255.4	258.7	259.9	258	2.33024
	120	454.9	462.4	464.7	460.667	287	294.5	296.8	292.767	5.12478
	150	462.6	470.1	485.8	472.833	294.7	302.2	317.9	304.933	11.8391
	180	488	482.5	488.8	486.433	320.1	314.6	320.9	318.533	3.42977
	210	486.3	487.2	501.3	491.6	318.4	319.3	333.4	323.7	8.41249
	240	494.6	503.9	510.9	503.133	326.7	336	343	335.233	8.177
	270	496.4	515.4	512.9	508.233	328.5	347.5	345	340.333	10.3239
	300	519.9	514.7	512	515.533	352	346.8	344.1	347.633	4.01539
Ups1-Mdm35 fusion	0	169.9	167.8	208.4	182.033	-12.1	-14.2	26.4	0.0333333	22.8583
	30	300	304.5	337.4	313.967	118	122.5	155.4	131.967	20.4182
	60	390.2	387.8	403.7	393.9	208.2	205.8	221.7	211.9	8.57146
	90	440.9	446	455.6	447.5	258.9	264	273.6	265.5	7.46391
	120	471.1	470.1	479.7	473.633	289.1	288.1	297.7	291.633	5.27763
	150	476	488.9	493.3	486.067	294	306.9	311.3	304.067	8.99129
	180	494.2	503.6	492.9	496.9	312.2	321.6	310.9	314.9	5.83866
	210	499.5	507.9	515.5	507.633	317.5	325.9	333.5	325.633	8.00333
	240	509	509.8	522.2	513.667	327	327.8	340.2	331.667	7.4009
	270	519.1	517	543.5	526.533	337.1	335	361.5	344.533	14.731
	300	525	525.2	528.9	526.367	343	343.2	346.9	344.367	2.19621

## Sheet: Fig.2f and 4h
PA transfer activity assay
Measurement Condition: Temperature 25 ℃. Excitation at 460 nm and NBD fluorescence was monitored at 535 nm from 0 s to 300s. Repeated 3 times. Select data of every 30 seconds for final plotting.
		Raw data			Data Processing				For Plotting
	Time points (s)	Fluorescence intensity			Average	Substract average at 0 s			Average	STDEV
No protein (control)	0	157.5	154.5	154	155.333	2.2	-0.8	-1.3	0.0333333	1.89297
	30	168.2	155.2	173.8	165.733	12.9	-0.1	18.5	10.4333	9.54219
	60	169.9	170.1	178.2	172.733	14.6	14.8	22.9	17.4333	4.73533
	90	176.2	170.8	184.6	177.2	20.9	15.5	29.3	21.9	6.95414
	120	185.1	183.8	187.7	185.533	29.8	28.5	32.4	30.2333	1.98578
	150	192.6	181.9	196.5	190.333	37.3	26.6	41.2	35.0333	7.55932
	180	188	182.6	195.9	188.833	32.7	27.3	40.6	33.5333	6.68905
	210	201.7	188.8	201.5	197.333	46.4	33.5	46.2	42.0333	7.39076
	240	196.8	189.8	199	195.2	41.5	34.5	43.7	39.9	4.80416
	270	210.5	195.2	199.5	201.733	55.2	39.9	44.2	46.4333	7.89071
	300	200	198.2	203.8	200.667	44.7	42.9	48.5	45.3667	2.8589
Ups1WT/Mdm35WT	0	265.6	247	238.2	250.267	15.3	-3.3	-12.1	-0.0333333	13.989
	30	401	385.5	377.9	388.133	150.7	135.2	127.6	137.833	11.773
	60	455.5	452.8	449.4	452.567	205.2	202.5	199.1	202.267	3.05669
	90	511	484	500.3	498.433	260.7	233.7	250	248.133	13.5964
	120	528.3	511.5	516.1	518.633	278	261.2	265.8	268.333	8.68178
	150	515.3	529.5	536.6	527.133	265	279.2	286.3	276.833	10.8454
	180	529.4	546.7	546.9	541	279.1	296.4	296.6	290.7	10.0464
	210	545.9	540.9	564.7	550.5	295.6	290.6	314.4	300.2	12.5491
	240	557.2	552	573.4	560.867	306.9	301.7	323.1	310.567	11.1612
	270	554.3	557.3	588	566.533	304	307	337.7	316.233	18.6511
	300	556.2	566.7	584.3	569.067	305.9	316.4	334	318.767	14.1987
Ups1WT/Mdm35ΔC5(M6)	0	264.2	235.7	284.2	261.367	2.8	-25.7	22.8	-0.0333333	24.3738
	30	383.5	358.7	372.9	371.7	122.1	97.3	111.5	110.3	12.4435
	60	461.7	423	436.5	440.4	200.3	161.6	175.1	179	19.6426
	90	506.7	461.4	469.8	479.3	245.3	200	208.4	217.9	24.0979
	120	525	489.9	506.6	507.167	263.6	228.5	245.2	245.767	17.5569
	150	547.5	523.7	517.2	529.467	286.1	262.3	255.8	268.067	15.9519
	180	566.1	537.9	531.3	545.1	304.7	276.5	269.9	283.7	18.4835
	210	580	557.6	548.7	562.1	318.6	296.2	287.3	300.7	16.1279
	240	590.7	551.6	557.4	566.567	329.3	290.2	296	305.167	21.1003
	270	579.8	563.2	576.4	573.133	318.4	301.8	315	311.733	8.76888
	300	583.1	571.6	577.1	577.267	321.7	310.2	315.7	315.867	5.75181
Ups1WT/Mdm35ΔC14(M5)	0	253.2	257	249.5	253.233	0	3.8	-3.7	0.0333333	3.75011
	30	365.3	365.1	356.8	362.4	112.1	111.9	103.6	109.2	4.85077
	60	424.2	417.7	433.5	425.133	171	164.5	180.3	171.933	7.94124
	90	467.6	457.7	463	462.767	214.4	204.5	209.8	209.567	4.95412
	120	496	492.5	508.1	498.867	242.8	239.3	254.9	245.667	8.18556
	150	518.1	501.2	532.5	517.267	264.9	248	279.3	264.067	15.6666
	180	525.8	517	544.7	529.167	272.6	263.8	291.5	275.967	14.1536
	210	544	534.7	560.3	546.333	290.8	281.5	307.1	293.133	12.9585
	240	551	552.4	565.1	556.167	297.8	299.2	311.9	302.967	7.7681
	270	562.7	537.1	577.9	559.233	309.5	283.9	324.7	306.033	20.6197
	300	553.3	555.5	587.1	565.3	300.1	302.3	333.9	312.1	18.9114
Ups1WT/Mdm35ΔC14+ΔαC(M7)	0	174.8	167.1	167.1	169.667	5.1	-2.6	-2.6	-0.0333333	4.4456
	30	199	191.7	190.9	193.867	29.3	22	21.2	24.1667	4.46356
	60	229	209.7	209.2	215.967	59.3	40	39.5	46.2667	11.29
	90	241	232.5	233.4	235.633	71.3	62.8	63.7	65.9333	4.6694
	120	265.3	260.3	251	258.867	95.6	90.6	81.3	89.1667	7.25695
	150	281.5	265.5	252.2	266.4	111.8	95.8	82.5	96.7	14.6707
	180	290.1	274.7	277.7	280.833	120.4	105	108	111.133	8.16415
	210	307.4	299.5	279.5	295.467	137.7	129.8	109.8	125.767	14.3807
	240	315.6	309.4	297.7	307.567	145.9	139.7	128	137.867	9.08974
	270	335.4	310.7	311.8	319.3	165.7	141	142.1	149.6	13.9539
	300	338.5	329	309.5	325.667	168.8	159.3	139.8	155.967	14.7846
T64C/K140C(N11)	0	151.9	142.9	142.5	145.767	6.1	-2.9	-3.3	-0.0333333	5.31539
	30	159.8	156.1	158	157.967	14	10.3	12.2	12.1667	1.85023
	60	173.2	171.3	178.9	174.467	27.4	25.5	33.1	28.6667	3.95517
	90	176.7	183.3	185.4	181.8	30.9	37.5	39.6	36	4.53982
	120	181.6	192	199.6	191.067	35.8	46.2	53.8	45.2667	9.03622
	150	193.7	200.8	206.1	200.2	47.9	55	60.3	54.4	6.22174
	180	205.7	209.9	214.7	210.1	59.9	64.1	68.9	64.3	4.50333
	210	208.8	208	224.7	213.833	63	62.2	78.9	68.0333	9.41931
	240	218.5	218.3	228.9	221.9	72.7	72.5	83.1	76.1	6.063
	270	218.9	214.4	242.1	225.133	73.1	68.6	96.3	79.3333	14.8648
	300	226.3	228.2	246.6	233.7	80.5	82.4	100.8	87.9	11.212
L70C/I103C(N12)	0	145.6	142.8	145.5	144.633	1	-1.8	0.9	0.0333333	1.5885
	30	158.8	163.3	155.4	159.167	14.2	18.7	10.8	14.5667	3.96274
	60	169.7	166.8	168.5	168.333	25.1	22.2	23.9	23.7333	1.45717
	90	179.4	164.4	177.5	173.767	34.8	19.8	32.9	29.1667	8.16721
	120	189.7	179.2	184.8	184.567	45.1	34.6	40.2	39.9667	5.25389
	150	178.8	191.8	191.2	187.267	34.2	47.2	46.6	42.6667	7.33848
	180	196.8	188.1	194.4	193.1	52.2	43.5	49.8	48.5	4.49333
	210	207	199.2	197.8	201.333	62.4	54.6	53.2	56.7333	4.95715
	240	206.5	210.2	203.5	206.733	61.9	65.6	58.9	62.1333	3.35609
	270	215.7	201.6	201.9	206.4	71.1	57	57.3	61.8	8.05543
	300	211.2	213.2	217.1	213.833	66.6	68.6	72.5	69.2333	3.00056
T64C/K140C(N11) 10mM DTT	0	209.8	205.5	211.1	208.8	1	-3.3	2.3	-9.4739e-15	2.93087
	30	318.5	310.3	316.5	315.1	109.7	101.5	107.7	106.3	4.27551
	60	376.6	386.5	384.8	382.633	167.8	177.7	176	173.833	5.29371
	90	426.4	439.9	443.9	436.733	217.6	231.1	235.1	227.933	9.1697
	120	478.7	469.4	480.4	476.167	269.9	260.6	271.6	267.367	5.92143
	150	505.2	501.3	509.1	505.2	296.4	292.5	300.3	296.4	3.9
	180	534.7	517.9	516.6	523.067	325.9	309.1	307.8	314.267	10.0957
	210	537.6	541.8	540	539.8	328.8	333	331.2	331	2.10713
	240	550	547.4	552.3	549.9	341.2	338.6	343.5	341.1	2.45153
	270	561.3	551.3	555.6	556.067	352.5	342.5	346.8	347.267	5.01631
	300	558.9	559.3	559	559.067	350.1	350.5	350.2	350.267	0.208167
L70C/I103C(N12) 10mM DTT	0	238.8	246.2	247.3	244.1	-5.3	2.1	3.2	9.4739e-15	4.62277
	30	349.1	355.5	351.4	352	105	111.4	107.3	107.9	3.24191
	60	393.8	404.9	407	401.9	149.7	160.8	162.9	157.8	7.09295
	90	434.1	457.7	440	443.933	190	213.6	195.9	199.833	12.2818
	120	466.5	488.5	469.7	474.9	222.4	244.4	225.6	230.8	11.8861
	150	471.5	493	484	482.833	227.4	248.9	239.9	238.733	10.7974
	180	489.2	508	494.6	497.267	245.1	263.9	250.5	253.167	9.67953
	210	497.7	524.3	516.9	512.967	253.6	280.2	272.8	268.867	13.7293
	240	518.9	537.2	521.3	525.8	274.8	293.1	277.2	281.7	9.94535
	270	520.3	530.9	514.6	521.933	276.2	286.8	270.5	277.833	8.27184
	300	525.1	536	535.8	532.3	281	291.9	291.7	288.2	6.23618

## Sheet: Fig.3f and 4e
PA transfer activity assay
Measurement Condition: Temperature 25 ℃. Excitation at 460 nm and NBD fluorescence was monitored at 535 nm from 0 s to 300s. Repeated 3 times. Select data of every 30 seconds for final plotting.
		Raw data			Data Processing				For Plotting
	Time points (s)	Fluorescence intensity			Average	Substract average at 0 s			Average	STDEV
No protein (control)	0	121.5	116.8	109.8	116.033	5.5	0.8	-6.2	0.0333333	5.88756
	30	134.7	123.6	110	122.767	18.7	7.6	-6	6.76667	12.3711
	60	142.8	125.1	128.8	132.233	26.8	9.1	12.8	16.2333	9.33613
	90	143.9	127.8	129.8	133.833	27.9	11.8	13.8	17.8333	8.77515
	120	157.2	134.4	139.8	143.8	41.2	18.4	23.8	27.8	11.9147
	150	160.2	149.5	142.5	150.733	44.2	33.5	26.5	34.7333	8.91422
	180	167.6	147.5	146.4	153.833	51.6	31.5	30.4	37.8333	11.935
	210	160.6	148.2	144.1	150.967	44.6	32.2	28.1	34.9667	8.59089
	240	166.2	152.6	151.2	156.667	50.2	36.6	35.2	40.6667	8.28573
	270	176.7	160.9	152.2	163.267	60.7	44.9	36.2	47.2667	12.4203
	300	170.4	157.2	147.2	158.267	54.4	41.2	31.2	42.2667	11.6367
Ups1WT/Mdm35WT	0	246.8	230.7	243.2	240.233	6.6	-9.5	3	0.0333333	8.45005
	30	414.6	419.4	436.4	423.467	174.4	179.2	196.2	183.267	11.4548
	60	489.9	508.1	513.4	503.8	249.7	267.9	273.2	263.6	12.326
	90	529.2	545.5	568.1	547.6	289	305.3	327.9	307.4	19.5348
	120	561.2	567.1	598.6	575.633	321	326.9	358.4	335.433	20.1073
	150	581.1	587.5	598.6	589.067	340.9	347.3	358.4	348.867	8.85457
	180	591.4	603	626.6	607	351.2	362.8	386.4	366.8	17.9377
	210	603.4	602.9	618.7	608.333	363.2	362.7	378.5	368.133	8.98128
	240	612.2	606.7	628.5	615.8	372	366.5	388.3	375.6	11.3371
	270	616.3	616.5	629.2	620.667	376.1	376.3	389	380.467	7.39076
	300	617.2	625.9	630.7	624.6	377	385.7	390.5	384.4	6.84324
K140E/R146E(N1)	0	122.6	134	137.2	131.267	-8.7	2.7	5.9	-0.0333333	7.6742
	30	145.4	150	144.8	146.733	14.1	18.7	13.5	15.4333	2.84488
	60	153.2	163.8	160.3	159.1	21.9	32.5	29	27.8	5.40093
	90	158.3	167.3	168.4	164.667	27	36	37.1	33.3667	5.54106
	120	172.8	179.2	177.5	176.5	41.5	47.9	46.2	45.2	3.31512
	150	171.8	184.1	183.9	179.933	40.5	52.8	52.6	48.6333	7.04438
	180	182.4	193	185	186.8	51.1	61.7	53.7	55.5	5.52449
	210	191.1	189	204.1	194.733	59.8	57.7	72.8	63.4333	8.17945
	240	193.7	197.3	196	195.667	62.4	66	64.7	64.3667	1.823
	270	206.9	208.1	204.8	206.6	75.6	76.8	73.5	75.3	1.67033
	300	215.3	213.5	207.8	212.2	84	82.2	76.5	80.9	3.91535
K140E/R146E/K154E(N2)	0	129.9	132.5	133	131.8	-1.9	0.7	1.2	-9.4739e-15	1.66433
	30	142.2	143.1	140.2	141.833	10.4	11.3	8.4	10.0333	1.48436
	60	154.2	157.3	151.8	154.433	22.4	25.5	20	22.6333	2.75741
	90	167.2	162.2	163.4	164.267	35.4	30.4	31.6	32.4667	2.61024
	120	171.9	162.5	164	166.133	40.1	30.7	32.2	34.3333	5.05008
	150	174.9	172.4	179.1	175.467	43.1	40.6	47.3	43.6667	3.38575
	180	179.9	179.4	185.1	181.467	48.1	47.6	53.3	49.6667	3.15647
	210	185.1	182.9	179	182.333	53.3	51.1	47.2	50.5333	3.08923
	240	192.3	188.5	190.1	190.3	60.5	56.7	58.3	58.5	1.90788
	270	206.1	193.3	196.6	198.667	74.3	61.5	64.8	66.8667	6.64555
	300	208	194.9	202	201.633	76.2	63.1	70.2	69.8333	6.55769
K140E/R146E/K154E/K166E(N3)	0	133.9	137.7	134.6	135.4	-1.5	2.3	-0.8	-9.4739e-15	2.02237
	30	144.3	143.7	140.5	142.833	8.9	8.3	5.1	7.43333	2.04287
	60	148.4	156.5	151.2	152.033	13	21.1	15.8	16.6333	4.1138
	90	161	159.9	157.4	159.433	25.6	24.5	22	24.0333	1.84481
	120	171	167.6	159.5	166.033	35.6	32.2	24.1	30.6333	5.9079
	150	173.5	177.4	167.2	172.7	38.1	42	31.8	37.3	5.14684
	180	175.6	180.6	175.7	177.3	40.2	45.2	40.3	41.9	2.85832
	210	181.1	185.2	180.4	182.233	45.7	49.8	45	46.8333	2.59294
	240	181.5	189.8	191.1	187.467	46.1	54.4	55.7	52.0667	5.20801
	270	186.8	189	188.5	188.1	51.4	53.6	53.1	52.7	1.15326
	300	194.1	202.5	190.7	195.767	58.7	67.1	55.3	60.3667	6.07399
W65A(N6)	0	206.2	198.8	204.6	203.2	3	-4.4	1.4	9.4739e-15	3.89358
	30	301	293.1	294.7	296.267	97.8	89.9	91.5	93.0667	4.17652
	60	368.4	363	364.6	365.333	165.2	159.8	161.4	162.133	2.77369
	90	421	414.6	421	418.867	217.8	211.4	217.8	215.667	3.69504
	120	451.3	446.2	455	450.833	248.1	243	251.8	247.633	4.41852
	150	491.3	482	483.3	485.533	288.1	278.8	280.1	282.333	5.0362
	180	509.5	511.4	494.7	505.2	306.3	308.2	291.5	302	9.14276
	210	517.4	539.4	518.4	525.067	314.2	336.2	315.2	321.867	12.4231
	240	543.7	559.6	532.1	545.133	340.5	356.4	328.9	341.933	13.8059
	270	542.7	569.6	547.7	553.333	339.5	366.4	344.5	350.133	14.3075
	300	573.6	591	563	575.867	370.4	387.8	359.8	372.667	14.1369
W65A,F69A(N7)	0	142.9	134.6	132.1	136.533	6.4	-1.9	-4.4	0.0333333	5.65361
	30	152.1	154.1	154.5	153.567	15.6	17.6	18	17.0667	1.28582
	60	180.9	179.2	168.6	176.233	44.4	42.7	32.1	39.7333	6.66508
	90	194.5	185	180	186.5	58	48.5	43.5	50	7.36546
	120	208.6	205.4	199.1	204.367	72.1	68.9	62.6	67.8667	4.83356
	150	217.5	212.2	202.5	210.733	81	75.7	66	74.2333	7.6068
	180	224.7	221.6	205.8	217.367	88.2	85.1	69.3	80.8667	10.1362
	210	234.5	229.1	220	227.867	98	92.6	83.5	91.3667	7.32826
	240	253.6	241.2	228.3	241.033	117.1	104.7	91.8	104.533	12.6508
	270	256.7	239.1	233.2	243	120.2	102.6	96.7	106.5	12.2258
	300	262.4	244.9	238.2	248.5	125.9	108.4	101.7	112	12.4952
I137A,V141A,W144A(N8)	0	155.6	151.9	150	152.5	3.1	-0.6	-2.5	0	2.84781
	30	188	182.6	184.3	184.967	35.5	30.1	31.8	32.4667	2.76104
	60	211.4	211.8	210	211.067	58.9	59.3	57.5	58.5667	0.945163
	90	235.7	235.8	226.4	232.633	83.2	83.3	73.9	80.1333	5.39846
	120	246.4	242.7	246.3	245.133	93.9	90.2	93.8	92.6333	2.10792
	150	264.4	270.2	268.8	267.8	111.9	117.7	116.3	115.3	3.02655
	180	274.6	276.4	281.1	277.367	122.1	123.9	128.6	124.867	3.35609
	210	281.1	291.8	275.8	282.9	128.6	139.3	123.3	130.4	8.15046
	240	303	293.4	301.9	299.433	150.5	140.9	149.4	146.933	5.25389
	270	316.7	308.8	302	309.167	164.2	156.3	149.5	156.667	7.35686
	300	313.1	319.8	303.3	312.067	160.6	167.3	150.8	159.567	8.29839

## Sheet: Fig.3k
PA transfer activity assay
Measurement Condition: Temperature 25 ℃. Excitation at 460 nm and NBD fluorescence was monitored at 535 nm from 0 s to 300s. Repeated 3 times. Select data of every 30 seconds for final plotting.
		Raw data			Data Processing				For Plotting
	Time points (s)	Fluorescence intensity			Average	Substract average at 0 s			Average	STDEV
No protein (control)	0	139.9	138.1	134.9	137.633	2.3	0.5	-2.7	0.0333333	2.53246
	30	148	146.4	146.9	147.1	10.4	8.8	9.3	9.5	0.818535
	60	153.3	153.7	155	154	15.7	16.1	17.4	16.4	0.888819
	90	154.2	161.1	163.4	159.567	16.6	23.5	25.8	21.9667	4.78783
	120	156.1	160.1	160.3	158.833	18.5	22.5	22.7	21.2333	2.36925
	150	163.9	165	166.3	165.067	26.3	27.4	28.7	27.4667	1.20139
	180	169.1	169.7	163.7	167.5	31.5	32.1	26.1	29.9	3.30454
	210	173.8	172.8	172.6	173.067	36.2	35.2	35	35.4667	0.64291
	240	176.8	165.5	173.8	172.033	39.2	27.9	36.2	34.4333	5.85349
	270	181.3	175.1	183.6	180	43.7	37.5	46	42.4	4.39659
	300	179.5	184.2	181.3	181.667	41.9	46.6	43.7	44.0667	2.37136
Ups1WT/Mdm35WT	0	257.1	280.1	270.8	269.333	-12.2	10.8	1.5	0.0333333	11.5699
	30	389.2	408.4	405.8	401.133	119.9	139.1	136.5	131.833	10.416
	60	433	468.7	466	455.9	163.7	199.4	196.7	186.6	19.8779
	90	458.8	481.5	480.7	473.667	189.5	212.2	211.4	204.367	12.8811
	120	467.3	487.4	494.5	483.067	198	218.1	225.2	213.767	14.1083
	150	470.2	505	491.8	489	200.9	235.7	222.5	219.7	17.5682
	180	479.3	500.5	509.9	496.567	210	231.2	240.6	227.267	15.6746
	210	497.6	506.8	503.6	502.667	228.3	237.5	234.3	233.367	4.67047
	240	497.6	507	510.6	505.067	228.3	237.7	241.3	235.767	6.71218
	270	495.6	513.3	510.3	506.4	226.3	244	241	237.1	9.47259
	300	490.7	518.5	510.3	506.5	221.4	249.2	241	237.2	14.2843
F69L	0	301.8	255.2	264.4	273.8	28	-18.6	-9.4	-1.89478e-14	24.6812
	30	408.8	367.4	395.3	390.5	135	93.6	121.5	116.7	21.1133
	60	474	433.1	465.1	457.4	200.2	159.3	191.3	183.6	21.5098
	90	491.3	473.7	482.1	482.367	217.5	199.9	208.3	208.567	8.80303
	120	517.7	501	507.2	508.633	243.9	227.2	233.4	234.833	8.44176
	150	539.5	513.4	504.5	519.133	265.7	239.6	230.7	245.333	18.1907
	180	549.9	519.6	536	535.167	276.1	245.8	262.2	261.367	15.1672
	210	557.1	523.5	537.3	539.3	283.3	249.7	263.5	265.5	16.889
	240	557.5	549	526.2	544.233	283.7	275.2	252.4	270.433	16.1853
	270	557.3	538.2	542.6	546.033	283.5	264.4	268.8	272.233	10.0022
	300	556.5	535.8	547.4	546.567	282.7	262	273.6	272.767	10.3751
F69W	0	270.5	274.4	274.2	273.033	-2.5	1.4	1.2	0.0333333	2.19621
	30	399.5	394.8	403.8	399.367	126.5	121.8	130.8	126.367	4.50148
	60	448.8	460.3	453.5	454.2	175.8	187.3	180.5	181.2	5.78187
	90	497.3	494.7	490.2	494.067	224.3	221.7	217.2	221.067	3.59212
	120	514.3	511.1	525.3	516.9	241.3	238.1	252.3	243.9	7.44849
	150	520	535.3	512.7	522.667	247	262.3	239.7	249.667	11.5336
	180	536.8	536.8	538	537.2	263.8	263.8	265	264.2	0.69282
	210	531.3	535.2	535.4	533.967	258.3	262.2	262.4	260.967	2.31157
	240	525.1	538.2	552.4	538.567	252.1	265.2	279.4	265.567	13.6537
	270	548.6	544.7	540.4	544.567	275.6	271.7	267.4	271.567	4.10163
	300	546	545.3	544.8	545.367	273	272.3	271.8	272.367	0.602771
F69E	0	125.8	138.3	150.3	138.133	-12.3	0.2	12.2	0.0333333	12.2509
	30	142.6	156.3	152.5	150.467	4.5	18.2	14.4	12.3667	7.07272
	60	156.4	166.4	163.1	161.967	18.3	28.3	25	23.8667	5.09542
	90	162.5	167.4	169	166.3	24.4	29.3	30.9	28.2	3.38674
	120	169.4	171.8	176.2	172.467	31.3	33.7	38.1	34.3667	3.44867
	150	178	182.5	183.7	181.4	39.9	44.4	45.6	43.3	3.005
	180	180.3	185.3	191.7	185.767	42.2	47.2	53.6	47.6667	5.71431
	210	185.8	196.7	200.3	194.267	47.7	58.6	62.2	56.1667	7.55006
	240	184.3	197.3	207.2	196.267	46.2	59.2	69.1	58.1667	11.4849
	270	196.6	208	208.7	204.433	58.5	69.9	70.6	66.3333	6.79289
	300	195.6	211.4	217.5	208.167	57.5	73.3	79.4	70.0667	11.3024
F69A	0	190.3	175	171.9	179.067	11.2	-4.1	-7.2	-0.0333333	9.85106
	30	243.3	243.8	230.5	239.2	64.2	64.7	51.4	60.1	7.53857
	60	287.2	286.2	275.5	282.967	108.1	107.1	96.4	103.867	6.48563
	90	319.5	318.9	309.6	316	140.4	139.8	130.5	136.9	5.55068
	120	352.1	348.7	337.4	346.067	173	169.6	158.3	166.967	7.69567
	150	374.3	379.4	372	375.233	195.2	200.3	192.9	196.133	3.78726
	180	395.1	397.7	391	394.6	216	218.6	211.9	215.5	3.37787
	210	410.6	411.6	409.2	410.467	231.5	232.5	230.1	231.367	1.20554
	240	421	435.4	422.1	426.167	241.9	256.3	243	247.067	8.01519
	270	443.7	443.2	442.8	443.233	264.6	264.1	263.7	264.133	0.450925
	300	456.7	464.6	446.2	455.833	277.6	285.5	267.1	276.733	9.23057
F69Y	0	194.8	177.6	174.5	182.3	12.5	-4.7	-7.8	-9.4739e-15	10.9357
	30	241.1	242.6	215.5	233.067	58.8	60.3	33.2	50.7667	15.2317
	60	299.4	283.4	254.7	279.167	117.1	101.1	72.4	96.8667	22.6487
	90	324.8	314.1	284.1	307.667	142.5	131.8	101.8	125.367	21.0989
	120	358.1	344.5	307	336.533	175.8	162.2	124.7	154.233	26.4651
	150	373.3	377.4	340.1	363.6	191	195.1	157.8	181.3	20.4546
	180	402.9	391.2	359.3	384.467	220.6	208.9	177	202.167	22.5664
	210	421.3	407.8	371	400.033	239	225.5	188.7	217.733	26.0339
	240	438.5	428.3	383.5	416.767	256.2	246	201.2	234.467	29.2577
	270	442.8	428.5	400.9	424.067	260.5	246.2	218.6	241.767	21.2989
	300	454.4	451.9	418.9	441.733	272.1	269.6	236.6	259.433	19.8137

## Sheet: Fig.5a
PA transfer activity assay
Measurement Condition: Temperature 25 ℃. Excitation at 460 nm and NBD fluorescence was monitored at 535 nm from 0 s to 300s. Repeated 3 times. Select data of every 30 seconds for final plotting.
		Raw data			Data Processing													For Plotting(Initial PA transfer at pH 7 normalized to 1)
	Time points (s)	Fluorescence intensity			Average	Substract average at 0 s			Average	STDEV							Initial PA transfer rate（slope)	% relative to Initial PA transfer at pH 7
pH 5.5	0	72	64.55	69.94	68.83	3.2	-4.25	1.14	0.03	3.84704							1.038	32.5903
	30	106.5	108.2	108	107.567	37.7	39.4	39.2	38.7667	0.929157
	60	140.2	125.9	127.3	131.133	71.4	57.1	58.5	62.3333	7.8831
	90	154.9	153.4	144.6	150.967	86.1	84.6	75.8	82.1667	5.56447
	120	179.7	169.8	164.4	171.3	110.9	101	95.6	102.5	7.75951
	150	192.7	181.1	177.4	183.733	123.9	112.3	108.6	114.933	7.98269
	180	216.8	182.8	190.4	196.667	148	114	121.6	127.867	17.8453
	210	196.9	208.6	196.3	200.6	128.1	139.8	127.5	131.8	6.9347
	240	231.1	208.9	219.2	219.733	162.3	140.1	150.4	150.933	11.1096
	270	227.4	212.7	217.9	219.333	158.6	143.9	149.1	150.533	7.45408
	300	240.7	223.4	232.3	232.133	171.9	154.6	163.5	163.333	8.6512
pH 6	0	85.86	82.38	88.2	85.48	0.36	-3.12	2.7	-0.02	2.92855							1.826	57.3312
	30	147	152.6	160.8	153.467	61.5	67.1	75.3	67.9667	6.9407
	60	192.7	199.4	199.6	197.233	107.2	113.9	114.1	111.733	3.92726
	90	237	228.2	236.7	233.967	151.5	142.7	151.2	148.467	4.99633
	120	262.8	255.6	266.4	261.6	177.3	170.1	180.9	176.1	5.49909
	150	279.3	280	296.3	285.2	193.8	194.5	210.8	199.7	9.61925
	180	314.7	306	310.9	310.533	229.2	220.5	225.4	225.033	4.36157
	210	314.2	306.3	326.1	315.533	228.7	220.8	240.6	230.033	9.96711
	240	331.3	336.5	324	330.6	245.8	251	238.5	245.1	6.27933
	270	346.3	347.3	349.6	347.733	260.8	261.8	264.1	262.233	1.69214
	300	349.6	370.6	363.6	361.267	264.1	285.1	278.1	275.767	10.6927
pH 6.5	0	146.7	167	140.8	151.5	-4.8	15.5	-10.7	0	13.7437							2.831	88.8854
	30	264.1	274.1	243.3	260.5	112.6	122.6	91.8	109	15.7124
	60	310.7	338.7	314.6	321.333	159.2	187.2	163.1	169.833	15.1659
	90	357.9	383.4	347.8	363.033	206.4	231.9	196.3	211.533	18.3468
	120	373.1	387.9	379.4	380.133	221.6	236.4	227.9	228.633	7.4272
	150	415.8	421.9	411.7	416.467	264.3	270.4	260.2	264.967	5.13258
	180	439	429.2	422.2	430.133	287.5	277.7	270.7	278.633	8.4388
	210	437.7	453.4	446.7	445.933	286.2	301.9	295.2	294.433	7.87803
	240	453.1	474.2	450	459.1	301.6	322.7	298.5	307.6	13.1685
	270	458.5	473	468.4	466.633	307	321.5	316.9	315.133	7.40968
	300	490.6	482	455.8	476.133	339.1	330.5	304.3	324.633	18.1266
pH 7	0	252.5	274.8	242.4	256.567	-4.1	18.2	-14.2	-0.0333333	16.5784							3.185	100
	30	395.6	420	400.9	405.5	139	163.4	144.3	148.9	12.8339
	60	464	452	427	447.667	207.4	195.4	170.4	191.067	18.8768
	90	473.8	490	468.8	477.533	217.2	233.4	212.2	220.933	11.0821
	120	490.5	502.2	487.4	493.367	233.9	245.6	230.8	236.767	7.80534
	150	518.7	518.6	513.2	516.833	262.1	262	256.6	260.233	3.14696
	180	527.7	524	508.8	520.167	271.1	267.4	252.2	263.567	10.0162
	210	531.8	534.3	526.3	530.8	275.2	277.7	269.7	274.2	4.09268
	240	546.8	541.6	541.8	543.4	290.2	285	285.2	286.8	2.94618
	270	543.9	536.6	520	533.5	287.3	280	263.4	276.9	12.2479
	300	559.8	551.4	542.2	551.133	303.2	294.8	285.6	294.533	8.80303
pH 7.5	0	248.5	239.8	246.9	245.067	3.4	-5.3	1.8	-0.0333333	4.63069							2.899	91.0204
	30	364	361.1	400.4	375.167	118.9	116	155.3	130.067	21.9008
	60	416	423.9	417.2	419.033	170.9	178.8	172.1	173.933	4.25715
	90	469.3	439.5	447	451.933	224.2	194.4	201.9	206.833	15.5004
	120	447	458.2	463.6	456.267	201.9	213.1	218.5	211.167	8.46719
	150	472	469.7	465.5	469.067	226.9	224.6	220.4	223.967	3.29596
	180	493.1	476	472.2	480.433	248	230.9	227.1	235.333	11.133
	210	477.4	473.5	481.9	477.6	232.3	228.4	236.8	232.5	4.20357
	240	487	469.2	482.3	479.5	241.9	224.1	237.2	234.4	9.22442
	270	476.4	485.1	497.8	486.433	231.3	240	252.7	241.333	10.7621
	300	504.6	477.8	472.2	484.867	259.5	232.7	227.1	239.767	17.3174
Buffer control of pH 5.5	0	59.89	47.11	43.46	50.1533	9.69	-3.09	-6.74	-0.0466667	8.62743
	30	57.63	52.78	52.1	54.17	7.43	2.58	1.9	3.97	3.01568
	60	65.73	57.68	58.74	60.7167	15.53	7.48	8.54	10.5167	4.3739
	90	66.11	59.7	62.1	62.6367	15.91	9.5	11.9	12.4367	3.23852
	120	68.11	64.2	59.5	63.9367	17.91	14	9.3	13.7367	4.31104
	150	66.09	67.54	65.33	66.32	15.89	17.34	15.13	16.12	1.12281
	180	71.95	71.55	66.3	69.9333	21.75	21.35	16.1	19.7333	3.15291
	210	64.83	68.39	73.24	68.82	14.63	18.19	23.04	18.62	4.22146
	240	67.28	72.81	68.05	69.38	17.08	22.61	17.85	19.18	2.99531
	270	69.92	76.51	69.36	71.93	19.72	26.31	19.16	21.73	3.97627
	300	69.71	81.38	76.57	75.8867	19.51	31.18	26.37	25.6867	5.86493
Buffer control of pH 6	0	45.24	40.01	46.77	44.0067	1.24	-3.99	2.77	0.00666667	3.54475
	30	60.95	48.65	55.66	55.0867	16.95	4.65	11.66	11.0867	6.17001
	60	57.46	53.64	45.47	52.19	13.46	9.64	1.47	8.19	6.1251
	90	65.12	62.3	63.92	63.78	21.12	18.3	19.92	19.78	1.4152
	120	67.21	66.49	71.33	68.3433	23.21	22.49	27.33	24.3433	2.61146
	150	61.91	67.6	65.67	65.06	17.91	23.6	21.67	21.06	2.89363
	180	63.49	68.59	72.11	68.0633	19.49	24.59	28.11	24.0633	4.33407
	210	70.62	70.81	73.03	71.4867	26.62	26.81	29.03	27.4867	1.33994
	240	73.43	70.41	76.37	73.4033	29.43	26.41	32.37	29.4033	2.98009
	270	71.91	76.7	77.96	75.5233	27.91	32.7	33.96	31.5233	3.19203
	300	75.57	79.1	77.7	77.4567	31.57	35.1	33.7	33.4567	1.77754
Buffer control of pH 6.5	0	49.29	64.42	63.95	59.22	-9.91	5.22	4.75	0.02	8.60284
	30	49.96	65.11	72.9	62.6567	-9.24	5.91	13.7	3.45667	11.6651
	60	57.32	68.11	71.17	65.5333	-1.88	8.91	11.97	6.33333	7.27565
	90	55.16	65.48	67.99	62.8767	-4.04	6.28	8.79	3.67667	6.79965
	120	58.4	72.5	73.14	68.0133	-0.8	13.3	13.94	8.81333	8.33154
	150	60.32	74.41	75.13	69.9533	1.12	15.21	15.93	10.7533	8.35048
	180	61.68	74.67	80.46	72.27	2.48	15.47	21.26	13.07	9.61728
	210	68.54	77.44	80.34	75.44	9.34	18.24	21.14	16.24	6.14898
	240	63.94	79.32	83.77	75.6767	4.74	20.12	24.57	16.4767	10.4049
	270	72.36	80.29	91.41	81.3533	13.16	21.09	32.21	22.1533	9.56941
	300	73.16	82.92	88.96	81.68	13.96	23.72	29.76	22.48	7.97265
Buffer control of pH 7	0	89.42	104.7	97.75	97.29	-7.88	7.4	0.45	-0.01	7.65038
	30	97.89	116.7	111.7	108.763	0.59	19.4	14.4	11.4633	9.74279
	60	108.9	116.5	112.2	112.533	11.6	19.2	14.9	15.2333	3.81095
	90	114.5	126.6	116.7	119.267	17.2	29.3	19.4	21.9667	6.44541
	120	120.6	132.7	122.9	125.4	23.3	35.4	25.6	28.1	6.42573
	150	117.8	126.1	120.6	121.5	20.5	28.8	23.3	24.2	4.22256
	180	117.9	128.4	120.4	122.233	20.6	31.1	23.1	24.9333	5.48483
	210	117.3	127.4	128	124.233	20	30.1	30.7	26.9333	6.01193
	240	124.8	133.5	126.8	128.367	27.5	36.2	29.5	31.0667	4.55668
	270	128	141	130.7	133.233	30.7	43.7	33.4	35.9333	6.86027
	300	126.6	131.8	126	128.133	29.3	34.5	28.7	30.8333	3.18957
Buffer control of pH 7.5	0	103.3	108.6	104.3	105.4	-2.1	3.2	-1.1	-9.4739e-15	2.81603
	30	105	116.2	113.5	111.567	-0.4	10.8	8.1	6.16667	5.84494
	60	112.1	120.2	116.1	116.133	6.7	14.8	10.7	10.7333	4.0501
	90	124.1	128.4	112	121.5	18.7	23	6.6	16.1	8.50353
	120	121.5	125.7	125	124.067	16.1	20.3	19.6	18.6667	2.25019
	150	133.8	126.4	122.1	127.433	28.4	21	16.7	22.0333	5.91805
	180	125.9	127.9	125.9	126.567	20.5	22.5	20.5	21.1667	1.1547
	210	126.6	132.6	131.6	130.267	21.2	27.2	26.2	24.8667	3.21455
	240	131.6	132.9	131.1	131.867	26.2	27.5	25.7	26.4667	0.929157
	270	126.8	135.4	131.3	131.167	21.4	30	25.9	25.7667	4.30155
	300	138.9	139.1	134.3	137.433	33.5	33.7	28.9	32.0333	2.71539
