# Supplementary material for: Molecular mechanism of mitochondrial phosphatidate transfer by Ups1
Source: Commun Biol. 2020 Aug 25;3:468. doi: 10.1038/s42003-020-01121-x (PMC7447767; doi:10.1038/s42003-020-01121-x)
Supplement: Supplementary file 8 — Supplementary Data 3 [file 42003_2020_1121_MOESM8_ESM.zip]

Archive with 24 entries (20 files):
- Figure 3 Raw Data MD/
- __MACOSX/._Figure 3 Raw Data MD
- Figure 3 Raw Data MD/.DS_Store
- __MACOSX/Figure 3 Raw Data MD/._.DS_Store
- Figure 3 Raw Data MD/c_rmsf/
- __MACOSX/Figure 3 Raw Data MD/._c_rmsf
- Figure 3 Raw Data MD/d_dist_memb/
- __MACOSX/Figure 3 Raw Data MD/._d_dist_memb
- Figure 3 Raw Data MD/b_rmsd/
- __MACOSX/Figure 3 Raw Data MD/._b_rmsd
- Figure 3 Raw Data MD/c_rmsf/rmsf_complex_ups.dat
- __MACOSX/Figure 3 Raw Data MD/c_rmsf/._rmsf_complex_ups.dat
- Figure 3 Raw Data MD/c_rmsf/rmsf_ups.dat
- __MACOSX/Figure 3 Raw Data MD/c_rmsf/._rmsf_ups.dat
- Figure 3 Raw Data MD/d_dist_memb/dist_memb_69_ups1-pa_2.dat
- __MACOSX/Figure 3 Raw Data MD/d_dist_memb/._dist_memb_69_ups1-pa_2.dat
- Figure 3 Raw Data MD/d_dist_memb/dist_memb_prot_ups1-pa_2.dat
- __MACOSX/Figure 3 Raw Data MD/d_dist_memb/._dist_memb_prot_ups1-pa_2.dat
- Figure 3 Raw Data MD/b_rmsd/rmsd_ups_free.dat
- __MACOSX/Figure 3 Raw Data MD/b_rmsd/._rmsd_ups_free.dat
- Figure 3 Raw Data MD/b_rmsd/rmsd_complex_mdm.dat
- __MACOSX/Figure 3 Raw Data MD/b_rmsd/._rmsd_complex_mdm.dat
- Figure 3 Raw Data MD/b_rmsd/rmsd_complex_ups.dat
- __MACOSX/Figure 3 Raw Data MD/b_rmsd/._rmsd_complex_ups.dat
