# Supplementary material for: Molecular mechanism of mitochondrial phosphatidate transfer by Ups1
Source: Commun Biol. 2020 Aug 25;3:468. doi: 10.1038/s42003-020-01121-x (PMC7447767; doi:10.1038/s42003-020-01121-x)
Supplement: Supplementary file 8 — Supplementary Data 3 [file 42003_2020_1121_MOESM8_ESM.zip › Figure 3 Raw Data MD/c_rmsf/rmsf_complex_ups.dat]

1 1.0765591859817505
2 0.8080040812492371
3 0.6859222650527954
4 0.6600222587585449
5 0.632618248462677
6 0.6424815058708191
7 0.6557645201683044
8 0.6805152297019958
9 0.8415839076042175
10 0.8234843015670776
11 0.8141713738441467
12 0.9252147674560547
13 0.8488630056381226
14 0.8629651665687561
15 0.7286069989204407
16 0.8257972598075867
17 0.8446576595306396
18 0.703167200088501
19 0.6713565587997437
20 0.7357074618339539
21 0.7202905416488647
22 0.6640509366989136
23 0.6832760572433472
24 0.7397813200950623
25 0.7376244068145752
26 0.8290113806724548
27 1.0373746156692505
28 1.6486923694610596
29 1.1845338344573975
30 1.1137322187423706
31 1.7615795135498047
32 1.0801188945770264
33 1.1015257835388184
34 0.7446407675743103
35 0.934248685836792
36 0.839525043964386
37 0.6664284467697144
38 0.6665137410163879
39 0.6603819727897644
40 0.7167022228240967
41 0.7796140909194946
42 0.7750369310379028
43 0.828296959400177
44 0.8265074491500854
45 0.9399603009223938
46 1.4700371026992798
47 1.446563720703125
48 1.0728305578231812
49 0.7011301517486572
50 0.5993499159812927
51 0.5373150706291199
52 0.520309329032898
53 0.49152374267578125
54 0.5154054760932922
55 0.5392683148384094
56 0.5588901042938232
57 0.7341633439064026
58 0.768905520439148
59 0.7804552316665649
60 0.8236426711082458
61 0.7496157884597778
62 0.6808129549026489
63 0.7182910442352295
64 1.0537663698196411
65 1.128214955329895
66 1.18583345413208
67 1.927499532699585
68 2.044844150543213
69 1.9493604898452759
70 1.5039138793945313
71 1.0625264644622803
72 1.0683926343917847
73 0.9368242025375366
74 0.8431822061538696
75 0.7761294841766357
76 0.6956354975700378
77 0.5806630253791809
78 0.49632400274276733
79 0.44806531071662903
80 0.39461198449134827
81 0.4130253791809082
82 0.4193248152732849
83 0.4698830544948578
84 0.5378018617630005
85 0.6784740090370178
86 0.913659930229187
87 1.0457336902618408
88 0.8864330053329468
89 0.7241560816764832
90 0.5889278054237366
91 0.49874982237815857
92 0.4875897765159607
93 0.4066431522369385
94 0.3821083903312683
95 0.37548553943634033
96 0.4251343011856079
97 0.517038106918335
98 0.6297912001609802
99 0.8030971884727478
100 0.9825112819671631
101 0.982565701007843
102 1.4560120105743408
103 1.102856993675232
104 0.8517329096794128
105 0.66267329454422
106 0.5331763029098511
107 0.4392855763435364
108 0.4399021863937378
109 0.46379354596138
110 0.4591671824455261
111 0.4930034875869751
112 0.5886781811714172
113 0.721554160118103
114 0.710016131401062
115 0.9173221588134766
116 1.2569829225540161
117 1.554988145828247
118 1.4221426248550415
119 1.158531904220581
120 0.8367996215820313
121 0.6759518384933472
122 0.6625500321388245
123 0.6030254364013672
124 0.556376576423645
125 0.5284633636474609
126 0.5868847966194153
127 0.5669264793395996
128 0.5280881524085999
129 0.5489601492881775
130 0.7417146563529968
131 0.8544228076934814
132 1.6353970766067505
133 2.329359769821167
134 2.1472830772399902
135 1.445818305015564
136 2.2640864849090576
137 1.3043022155761719
138 1.0361249446868896
139 1.3842923641204834
140 1.2613171339035034
141 0.7278363704681396
142 0.8664019107818604
143 1.1581300497055054
144 0.9637576341629028
145 0.6154415607452393
146 0.8179593682289124
147 1.05009126663208
148 0.9170228242874146
149 0.6624268293380737
150 0.7891054153442383
151 1.098104476928711
152 1.3282198905944824
153 1.1887820959091187
154 0.8244471549987793
155 0.8834578990936279
156 0.8991554975509644
157 0.8477864265441895
158 0.8170891404151917
159 0.8085156083106995
160 0.7825666666030884
161 0.8316368460655212
162 0.8527003526687622
163 0.7840116620063782
164 0.779462456703186
165 0.9053983688354492
166 0.9518130421638489
167 0.8748355507850647
168 1.2793265581130981
169 1.5170872211456299
170 1.8730634450912476
171 2.4985718727111816
172 3.9502856731414795
173 5.413207054138184
174 7.234050273895264
175 8.852164268493652
176 9.461663246154785
177 7.923465728759766
178 6.9395246505737305
179 7.146242141723633
180 6.219987392425537
181 4.861927032470703
182 3.808987617492676
183 3.370741605758667
184 3.336500406265259
185 3.9440441131591797
186 4.500142574310303
187 5.005008697509766
188 4.413841247558594
189 4.185917854309082
190 4.549021244049072
191 4.415035724639893
192 3.5701141357421875
193 3.6057212352752686
194 4.148333549499512
195 3.7652130126953125
196 3.054865837097168
197 3.5850577354431152
198 4.022546291351318
199 3.398991823196411
200 3.0566494464874268
201 3.7948741912841797
202 3.9990267753601074
203 3.4015090465545654
204 3.6279096603393555
205 4.328113079071045
206 4.588995933532715
207 4.083477020263672
208 3.973477840423584
209 4.777612209320068
210 5.088319301605225
211 5.2802042961120605
212 5.451803207397461
213 5.098162651062012
214 5.361509799957275
215 4.869519233703613
216 5.084403991699219
217 4.670245170593262
218 5.004146099090576
219 5.465506076812744
220 4.82404899597168
221 4.294066429138184
222 4.926096439361572
223 5.075862407684326
224 4.2653985023498535
225 4.128384590148926
226 4.891729354858398
227 4.683396816253662
228 3.8693008422851563
229 4.291017055511475
230 4.92554235458374
231 4.349353313446045
232 3.8759355545043945
233 4.7359538078308105
234 4.9059929847717285
235 4.207832336425781
236 4.0143914222717285
237 3.3618597984313965
238 3.295928478240967
239 3.3831334114074707
240 2.8636388778686523
241 2.453997850418091
242 2.7884247303009033
243 2.7157111167907715
244 2.1553633213043213
245 2.2279913425445557
246 2.74320912361145
247 2.495100975036621
248 2.2246930599212646
249 2.7655417919158936
250 2.8104259967803955
251 2.836022138595581
252 3.570430278778076
253 3.993669271469116
254 4.084387302398682
255 3.6043992042541504
256 3.8309972286224365
257 3.323498010635376
258 3.622208595275879
259 3.4219589233398438
260 3.8516976833343506
261 3.815190553665161
