# Supplementary material for: Molecular mechanism of mitochondrial phosphatidate transfer by Ups1
Source: Commun Biol. 2020 Aug 25;3:468. doi: 10.1038/s42003-020-01121-x (PMC7447767; doi:10.1038/s42003-020-01121-x)
Supplement: Supplementary file 8 — Supplementary Data 3 [file 42003_2020_1121_MOESM8_ESM.zip › Figure 3 Raw Data MD/c_rmsf/rmsf_ups.dat]

1 1.3144736289978027
2 0.8216286897659302
3 0.5803856253623962
4 0.5832871794700623
5 0.5314934253692627
6 0.5346327424049377
7 0.5495976209640503
8 0.5637325644493103
9 0.6465567946434021
10 0.6195107102394104
11 0.5657196640968323
12 0.701751172542572
13 0.7162181735038757
14 0.6736512184143066
15 0.6293433904647827
16 0.7397973537445068
17 0.6281746625900269
18 0.5166296362876892
19 0.6818289756774902
20 0.76434326171875
21 0.7083609104156494
22 0.7405691742897034
23 0.6394136548042297
24 0.6143653988838196
25 0.6639581322669983
26 0.7913280129432678
27 0.9195234179496765
28 0.7781288623809814
29 0.8360876441001892
30 0.8727047443389893
31 0.9088574647903442
32 0.8469738364219666
33 0.7977935671806335
34 0.8100461363792419
35 0.9497579336166382
36 0.9353265166282654
37 0.8765184879302979
38 0.9756196737289429
39 0.8162554502487183
40 0.8887837529182434
41 0.88503098487854
42 0.8285230994224548
43 0.9061456322669983
44 1.1861134767532349
45 1.6665960550308228
46 2.584412097930908
47 2.75419020652771
48 2.1241190433502197
49 1.0846269130706787
50 0.6884921789169312
51 0.5629615187644958
52 0.6229080557823181
53 0.5710569024085999
54 0.5864056348800659
55 0.65199214220047
56 0.673992395401001
57 0.669171929359436
58 0.6534410119056702
59 0.6335439682006836
60 0.6942920684814453
61 0.6188037991523743
62 0.5800760984420776
63 0.7145274877548218
64 1.101753830909729
65 1.2183159589767456
66 1.1806976795196533
67 1.6528486013412476
68 1.7312272787094116
69 1.6999233961105347
70 1.3708959817886353
71 0.9547277688980103
72 0.8589891195297241
73 0.7639337778091431
74 0.7617915868759155
75 0.672163188457489
76 0.532822847366333
77 0.5559974312782288
78 0.5588356852531433
79 0.5183665156364441
80 0.4741719663143158
81 0.4540424942970276
82 0.5142452120780945
83 0.501032829284668
84 0.5277298092842102
85 0.6805807948112488
86 0.964998722076416
87 1.2286373376846313
88 0.9923034310340881
89 0.6490744948387146
90 0.48828595876693726
91 0.44160714745521545
92 0.6029981970787048
93 0.49816256761550903
94 0.462848037481308
95 0.47610971331596375
96 0.5220809578895569
97 0.5274584889411926
98 0.6542955636978149
99 0.7047098875045776
100 0.555810809135437
101 0.6326680779457092
102 0.7444230914115906
103 0.5832337737083435
104 0.5326918959617615
105 0.5972772836685181
106 0.5418887138366699
107 0.46256065368652344
108 0.5001180768013
109 0.4874981641769409
110 0.43888339400291443
111 0.45816299319267273
112 0.4780252277851105
113 0.5949097871780396
114 0.603645384311676
115 0.8088748455047607
116 1.1419328451156616
117 1.4217039346694946
118 1.2550829648971558
119 0.9965874552726746
120 0.6387129426002502
121 0.4515989124774933
122 0.4913070499897003
123 0.5067288875579834
124 0.4918014705181122
125 0.5436434149742126
126 0.6328174471855164
127 0.5532097220420837
128 0.48847103118896484
129 0.49208900332450867
130 0.5991887450218201
131 0.6879018545150757
132 1.2212798595428467
133 1.6869046688079834
134 2.3721225261688232
135 1.2469178438186646
136 1.7961405515670776
137 1.188827633857727
138 1.0309337377548218
139 0.9506694078445435
140 0.7615253925323486
141 0.5627992153167725
142 0.6029389500617981
143 0.6482424139976501
144 0.5535739660263062
145 0.5304126739501953
146 0.6428343653678894
147 0.7400998473167419
148 0.6192469596862793
149 0.5173496603965759
150 0.7048335671424866
151 0.7737817168235779
152 0.6344171762466431
153 0.6295145750045776
154 0.7728397250175476
155 0.7953147292137146
156 0.7254561185836792
157 0.6497312188148499
158 0.6337461471557617
159 0.6052976250648499
160 0.5641586184501648
161 0.5609816312789917
162 0.5918501019477844
163 0.5919154286384583
164 0.5581226944923401
165 0.6944140791893005
166 0.762417197227478
167 0.74753338098526
168 1.0367518663406372
169 1.2318729162216187
170 2.0401432514190674
171 3.7364869117736816
172 4.026858329772949
173 2.85414981842041
174 2.5762133598327637
175 1.741829514503479
