# Supplementary material for: Molecular mechanism of mitochondrial phosphatidate transfer by Ups1
Source: Commun Biol. 2020 Aug 25;3:468. doi: 10.1038/s42003-020-01121-x (PMC7447767; doi:10.1038/s42003-020-01121-x)
Supplement: Supplementary file 8 — Supplementary Data 3 [file 42003_2020_1121_MOESM8_ESM.zip › Figure 3 Raw Data MD/d_dist_memb/dist_memb_69_ups1-pa_2.dat]

0 19.99
1 5.01
2 5.11
3 4.42
4 3.41
5 4.88
6 5.79
7 4.18
8 1.90
9 2.78
10 1.58
11 2.25
12 3.15
13 4.50
14 3.96
15 4.14
16 6.31
17 5.50
18 4.18
19 4.19
20 3.90
21 3.57
22 3.22
23 4.17
24 3.59
25 3.57
26 4.24
27 4.21
28 2.89
29 4.10
30 3.58
31 4.27
32 3.94
33 4.03
34 3.98
35 3.19
36 5.54
37 5.00
38 6.36
39 7.10
40 7.34
41 8.69
42 9.26
43 8.21
44 6.52
45 6.88
46 7.07
47 7.32
48 3.73
49 4.07
50 3.39
51 2.94
52 3.21
53 2.65
54 2.40
55 3.74
56 6.06
57 4.66
58 3.93
59 3.07
60 4.21
61 4.78
62 6.22
63 5.41
64 4.75
65 3.88
66 4.31
67 4.54
68 4.27
69 4.80
70 3.70
71 4.28
72 3.10
73 5.07
74 5.95
75 5.04
76 5.22
77 5.09
78 4.95
79 3.64
80 6.16
81 5.70
82 5.10
83 5.26
84 4.10
85 3.65
86 3.83
87 5.71
88 4.30
89 3.96
90 4.64
91 4.89
92 4.84
93 5.69
94 6.60
95 6.09
96 6.65
97 7.46
98 8.26
99 8.25
100 7.49
101 8.02
102 7.69
103 9.41
104 9.84
105 11.38
106 10.36
107 10.35
108 9.37
109 10.06
110 8.17
111 7.14
112 6.35
113 6.95
114 7.24
115 6.02
116 7.65
117 8.51
118 10.73
119 9.54
120 8.13
121 8.13
122 8.19
123 8.31
124 8.44
125 10.19
126 7.27
127 7.38
128 7.95
129 7.53
130 8.81
131 6.82
132 7.60
133 6.04
134 5.38
135 4.86
136 5.38
137 4.95
138 5.35
139 6.16
140 3.70
141 4.79
142 6.23
143 5.99
144 5.49
145 6.20
146 5.26
147 6.28
148 6.61
149 6.45
150 6.30
151 5.87
152 6.07
153 4.64
154 6.12
155 4.68
156 3.67
157 3.90
158 3.60
159 5.28
160 5.62
161 7.02
162 6.49
163 5.16
164 5.60
165 5.31
166 4.86
167 4.66
168 5.63
169 6.91
170 6.20
171 6.97
172 6.29
173 5.51
174 4.45
175 4.41
176 5.06
177 5.96
178 6.36
179 6.01
180 6.53
181 5.71
182 5.91
183 5.51
184 6.30
185 5.61
186 6.61
187 5.51
188 5.48
189 5.79
190 4.28
191 3.78
192 2.27
193 2.49
194 4.50
195 2.84
196 4.04
197 4.28
198 4.01
199 3.55
200 4.39
201 5.25
202 6.19
203 5.72
204 5.19
205 5.22
206 5.32
207 3.79
208 2.82
209 4.01
210 5.63
211 3.13
212 3.18
213 3.76
214 4.43
215 4.44
216 3.77
217 4.08
218 4.49
219 4.08
220 3.75
221 6.56
222 4.50
223 6.18
224 5.98
225 5.72
226 7.40
227 5.66
228 5.11
229 4.74
230 3.90
231 3.94
232 3.52
233 3.73
234 2.46
235 2.72
236 1.92
237 3.43
238 1.89
239 1.39
240 2.04
241 1.42
242 1.29
243 1.95
244 1.17
245 2.20
246 2.25
247 1.91
248 3.61
249 3.39
250 2.68
251 3.53
252 3.64
253 4.01
254 4.54
255 5.42
256 4.89
257 4.36
258 4.55
259 6.83
260 6.27
261 4.34
262 5.23
263 5.97
264 5.70
265 6.02
266 4.44
267 4.97
268 3.28
269 3.90
270 3.07
271 3.76
272 3.45
273 3.45
274 3.34
275 2.20
276 2.77
277 2.68
278 3.49
279 2.90
280 1.99
281 1.85
282 0.18
283 1.40
284 1.16
285 2.49
286 1.58
287 0.17
288 0.79
289 0.48
290 1.12
291 0.86
292 0.83
293 2.65
294 1.26
295 1.09
296 2.44
297 2.64
298 3.40
299 3.48
300 3.96
301 1.74
302 1.70
303 2.27
304 2.18
305 1.98
306 1.99
307 1.73
308 2.07
309 2.34
310 1.14
311 1.52
312 1.04
313 1.33
314 1.41
315 1.97
316 1.28
317 1.52
318 0.15
319 0.33
320 0.90
321 1.20
322 0.87
323 0.94
324 0.73
325 1.36
326 0.16
327 -0.64
328 -0.10
329 0.04
330 0.20
331 -0.78
332 -0.39
333 -0.54
334 0.18
335 1.48
336 1.25
337 1.09
338 1.11
339 0.92
340 2.06
341 2.17
342 1.60
343 0.59
344 0.25
345 -0.18
346 0.39
347 0.33
348 1.53
349 1.32
350 1.32
351 2.42
352 0.48
353 -0.16
354 0.25
355 0.45
356 1.62
357 2.02
358 0.48
359 0.73
360 1.16
361 0.62
362 1.37
363 1.13
364 0.94
365 0.24
366 1.61
367 0.60
368 1.37
369 2.00
370 2.61
371 3.55
372 3.18
373 1.15
374 3.21
375 3.69
376 2.88
377 0.98
378 3.90
379 1.56
380 1.56
381 2.04
382 2.82
383 2.34
384 1.32
385 1.35
386 0.53
387 0.76
388 2.40
389 2.01
390 2.75
391 1.74
392 0.99
393 1.93
394 1.40
395 0.50
396 3.71
397 1.78
398 3.39
399 3.77
400 3.32
401 4.31
402 3.78
403 4.27
404 4.09
405 4.03
406 4.37
407 5.10
408 5.89
409 6.05
410 5.82
411 6.77
412 4.53
413 5.16
414 6.03
415 4.98
416 5.21
417 4.80
418 6.14
419 4.69
420 5.27
421 6.06
422 7.01
423 6.65
424 6.16
425 5.47
426 6.34
427 6.86
428 6.53
429 5.99
430 6.72
431 4.96
432 3.67
433 4.85
434 4.78
435 5.24
436 5.33
437 4.36
438 5.31
439 4.73
440 3.51
441 3.24
442 4.31
443 1.90
444 2.17
445 3.22
446 1.63
447 2.54
448 2.82
449 1.59
450 1.00
451 2.37
452 1.80
453 2.49
454 2.21
455 1.80
456 2.34
457 1.45
458 1.61
459 1.28
460 0.21
461 0.44
462 2.07
463 2.19
464 2.01
465 2.14
466 1.49
467 2.05
468 2.08
469 2.23
470 3.40
471 1.96
472 3.17
473 2.83
474 4.21
475 2.88
476 3.98
477 2.66
478 4.14
479 3.78
480 3.67
481 3.37
482 3.40
483 2.59
484 0.62
485 1.35
486 0.58
487 1.61
488 2.04
489 2.26
490 2.76
491 2.76
492 2.50
493 2.14
494 2.89
495 3.61
496 3.45
497 3.60
498 4.92
499 2.75
500 3.54
501 3.60
502 1.62
503 2.84
504 3.38
505 3.70
506 3.01
507 3.79
508 3.12
509 3.02
510 2.81
511 1.25
512 0.72
513 0.81
514 2.16
515 0.10
516 2.53
517 0.81
518 0.46
519 0.65
520 1.76
521 3.23
522 4.39
523 3.62
524 2.25
525 2.85
526 1.11
527 1.09
528 2.62
529 0.38
530 -0.71
531 0.80
532 0.59
533 1.92
534 0.50
535 0.91
536 0.93
537 0.77
538 0.53
539 0.68
540 0.34
541 -0.15
542 0.01
543 0.38
544 1.00
545 -0.30
546 -0.24
547 0.54
548 0.22
549 0.21
550 0.08
551 0.27
552 0.23
553 1.54
554 1.94
555 -0.24
556 0.36
557 0.28
558 -1.09
559 0.14
560 -0.34
561 -0.31
562 0.22
563 -0.05
564 0.26
565 -0.73
566 -1.07
567 -1.40
568 -0.68
569 0.64
570 -1.18
571 1.05
572 1.50
573 2.14
574 0.32
575 -1.01
576 -0.73
577 0.37
578 1.12
579 1.32
580 1.05
581 1.03
582 -0.32
583 -0.52
584 -0.15
585 0.55
586 -1.05
587 -1.37
588 -0.16
589 -1.00
590 -1.96
591 -1.97
592 -1.59
593 -2.91
594 -2.45
595 -2.00
596 -1.07
597 -1.09
598 -1.39
599 -1.76
600 -2.27
601 -1.76
602 -1.31
603 -1.37
604 -1.66
605 0.48
606 -1.06
607 -1.13
608 -1.11
609 -0.90
610 0.31
611 -0.60
612 0.13
613 0.08
614 -0.05
615 -0.12
616 -0.60
617 -0.66
618 0.12
619 0.14
620 0.38
621 0.39
622 -1.84
623 -1.28
624 -1.93
625 -1.79
626 -2.88
627 -1.09
628 -1.37
629 -2.37
630 -1.45
631 -2.76
632 -3.12
633 -0.53
634 -1.38
635 -0.46
636 -0.75
637 -0.90
638 -0.43
639 0.92
640 0.89
641 0.49
642 0.36
643 -0.12
644 -1.01
645 -0.55
646 -0.17
647 -1.63
648 -1.39
649 -0.58
650 -0.27
651 -0.43
652 0.05
653 -0.20
654 -0.01
655 0.29
656 -0.71
657 -1.56
658 -0.91
659 -1.73
660 -1.00
661 0.22
662 0.93
663 0.33
664 -0.02
665 0.04
666 -0.09
667 0.40
668 0.78
669 -0.65
670 -0.69
671 -0.11
672 1.53
673 2.28
674 1.90
675 2.26
676 2.18
677 2.44
678 3.22
679 2.18
680 1.82
681 1.38
682 0.81
683 1.37
684 0.51
685 0.51
686 1.00
687 0.94
688 3.08
689 0.85
690 2.40
691 1.43
692 1.41
693 -0.22
694 -0.48
695 0.66
696 1.56
697 0.28
698 1.42
699 1.57
700 0.57
701 1.25
702 1.22
703 0.12
704 0.63
705 -0.98
706 0.33
707 0.64
708 0.96
709 1.47
710 1.77
711 1.09
712 0.46
713 0.20
714 -0.40
715 0.24
716 -1.34
717 -0.93
718 0.57
719 -0.54
720 -1.20
721 -0.48
722 -0.39
723 -0.11
724 0.23
725 0.51
726 -0.29
727 -0.05
728 2.05
729 1.74
730 1.17
731 1.30
732 0.25
733 1.48
734 0.90
735 0.63
736 0.28
737 0.06
738 0.84
739 2.44
740 2.38
741 1.32
742 0.52
743 0.63
744 0.30
745 0.84
746 2.36
747 1.16
748 1.03
749 -0.36
750 -0.39
751 -0.08
752 0.62
753 -1.04
754 0.02
755 -0.21
756 0.67
757 -0.28
758 -0.24
759 -0.41
760 -0.12
761 0.02
762 0.20
763 -0.72
764 -1.75
765 -1.07
766 -1.23
767 -1.08
768 -0.87
769 -1.18
770 -1.83
771 -1.59
772 -1.66
773 -1.02
774 -0.77
775 -1.83
776 -0.35
777 -1.07
778 -1.54
779 -1.01
780 -1.08
781 -0.47
782 -1.02
783 -1.56
784 0.57
785 1.00
786 -0.39
787 -0.54
788 -1.26
789 -0.24
790 0.01
791 0.61
792 -1.05
793 -1.07
794 -0.68
795 -1.11
796 -1.77
797 -1.35
798 -0.76
799 0.27
800 0.46
801 0.28
802 0.98
803 0.04
804 0.79
805 1.02
806 0.44
807 0.28
808 0.33
809 -0.25
810 0.25
811 0.38
812 1.88
813 1.31
814 -0.24
815 -0.59
816 -1.08
817 -1.47
818 -0.76
819 0.23
820 0.21
821 0.25
822 1.05
823 -0.31
824 -0.41
825 -0.14
826 -2.04
827 -1.72
828 -1.25
829 -0.26
830 -0.83
831 -1.03
832 -0.17
833 0.07
834 0.97
835 0.55
836 0.44
837 0.94
838 0.03
839 0.41
840 0.06
841 -0.72
842 -0.32
843 -0.83
844 1.04
845 0.41
846 -0.42
847 -0.95
848 0.74
849 0.51
850 -0.68
851 0.61
852 -0.82
853 -0.57
854 -0.72
855 -1.31
856 -0.04
857 0.19
858 -0.58
859 -1.45
860 -0.81
861 -1.93
862 -2.05
863 -0.87
864 -0.20
865 -0.69
866 -0.32
867 -0.26
868 -0.07
869 -0.30
870 0.68
871 0.45
872 -0.59
873 -0.86
874 -1.06
875 -0.97
876 -0.66
877 -0.82
878 0.04
879 -0.16
880 -0.60
881 -0.67
882 -0.63
883 0.45
884 0.95
885 0.89
886 1.24
887 0.26
888 0.88
889 0.51
890 -0.57
891 -0.26
892 0.46
893 -0.77
894 -0.40
895 0.02
896 0.11
897 1.13
898 1.09
899 0.11
900 0.47
901 0.56
902 -0.28
903 0.93
904 0.38
905 0.90
906 0.93
907 -0.66
908 0.04
909 -0.14
910 0.38
911 -0.00
912 -0.13
913 -0.80
914 -1.11
915 -2.77
916 -0.75
917 -1.95
918 -2.05
919 -1.84
920 -1.26
921 -1.00
922 -0.30
923 -1.25
924 -1.48
925 -1.19
926 -1.58
927 -1.33
928 -1.05
929 -0.52
930 -1.21
931 -1.71
932 -0.63
933 0.66
934 -0.90
935 0.69
936 0.76
937 2.18
938 1.82
939 2.24
940 4.36
941 2.35
942 2.72
943 1.64
944 2.24
945 1.10
946 3.23
947 3.64
948 3.77
949 2.27
950 2.31
951 3.07
952 2.59
953 3.75
954 2.29
955 2.72
956 2.96
957 2.10
958 2.29
959 1.31
960 2.06
961 0.12
962 0.54
963 0.70
964 -0.43
965 1.38
966 0.36
967 1.37
968 1.70
969 0.44
970 0.35
971 1.10
972 1.81
973 1.59
974 2.49
975 2.02
976 1.73
977 1.98
978 0.88
979 0.06
980 0.64
981 0.09
982 -0.69
983 -0.04
984 0.94
985 -0.40
986 -1.98
987 -1.78
988 -1.87
989 -2.15
990 -1.56
991 -1.00
992 0.17
993 -1.07
994 -1.42
995 -1.63
996 -0.80
997 -0.47
998 0.33
999 1.18
1000 0.15
1001 -0.19
1002 -0.96
1003 -0.31
1004 0.58
1005 1.45
1006 1.03
1007 2.27
1008 1.26
1009 0.81
1010 0.57
1011 1.92
1012 2.07
1013 1.78
1014 1.17
1015 1.28
1016 2.07
1017 2.41
1018 4.41
1019 2.96
1020 1.60
1021 2.67
1022 3.53
1023 1.64
1024 1.74
1025 2.24
1026 2.19
1027 1.84
1028 2.96
1029 1.09
1030 0.08
1031 1.60
1032 0.77
1033 0.60
1034 1.18
1035 0.29
1036 0.62
1037 0.57
1038 0.17
1039 1.44
1040 1.90
1041 2.36
1042 0.55
1043 2.42
1044 0.50
1045 1.66
1046 1.02
1047 0.89
1048 2.13
1049 2.88
1050 1.20
1051 2.01
1052 0.93
1053 2.08
1054 3.21
1055 2.26
1056 0.60
1057 1.85
1058 1.04
1059 1.98
1060 1.74
1061 3.16
1062 1.39
1063 1.33
1064 3.14
1065 1.30
1066 2.33
1067 2.16
1068 2.14
1069 3.86
1070 3.26
1071 3.64
1072 3.04
1073 3.29
1074 2.15
1075 2.50
1076 3.22
1077 1.21
1078 1.61
1079 2.59
1080 1.14
1081 2.13
1082 1.59
1083 2.59
1084 3.26
1085 3.21
1086 1.56
1087 1.82
1088 1.94
1089 0.71
1090 -0.04
1091 -0.86
1092 0.55
1093 0.12
1094 -0.68
1095 1.09
1096 0.46
1097 -0.27
1098 1.01
1099 1.12
1100 1.74
1101 0.72
1102 0.99
1103 1.60
1104 0.06
1105 1.54
1106 0.69
1107 0.78
1108 0.99
1109 0.67
1110 0.35
1111 0.71
1112 -0.22
1113 0.63
1114 -0.72
1115 -0.12
1116 1.32
1117 0.66
1118 0.31
1119 0.21
1120 -0.89
1121 0.06
1122 -0.41
1123 -0.61
1124 0.38
1125 -0.64
1126 -1.14
1127 0.08
1128 0.16
1129 -0.99
1130 -0.28
1131 -1.91
1132 -2.21
1133 -0.99
1134 -1.48
1135 -0.34
1136 -0.49
1137 0.17
1138 0.05
1139 -0.03
1140 -0.48
1141 -1.30
1142 -0.01
1143 0.17
1144 -0.32
1145 -0.40
1146 -0.78
1147 -0.71
1148 -0.85
1149 0.07
1150 -0.77
1151 0.47
1152 -0.81
1153 -0.53
1154 -0.56
1155 -0.12
1156 0.53
1157 0.49
1158 0.81
1159 0.97
1160 0.52
1161 1.26
1162 1.75
1163 3.11
1164 3.15
1165 2.73
1166 1.97
1167 2.49
1168 2.25
1169 2.72
1170 2.78
1171 2.11
1172 1.74
1173 1.45
1174 1.61
1175 2.30
1176 2.42
1177 3.18
1178 3.26
1179 4.03
1180 2.01
1181 1.83
1182 1.91
1183 2.47
1184 2.02
1185 2.26
1186 2.03
1187 1.30
1188 0.04
1189 -0.31
1190 0.21
1191 0.23
1192 -0.19
1193 2.23
1194 0.87
1195 0.65
1196 0.16
1197 0.05
1198 0.12
1199 0.55
1200 -1.35
1201 0.17
1202 -1.11
1203 -1.05
1204 -0.59
1205 0.52
1206 -0.25
1207 2.22
1208 -0.14
1209 -1.69
1210 -2.17
1211 -0.86
1212 -0.07
1213 0.34
1214 -0.85
1215 0.37
1216 1.06
1217 1.05
1218 0.77
1219 0.69
1220 1.34
1221 0.65
1222 -0.23
1223 -0.55
1224 0.68
1225 0.16
1226 -0.01
1227 0.51
1228 1.44
1229 0.21
1230 0.66
1231 -0.17
1232 -0.16
1233 0.21
1234 0.15
1235 -0.62
1236 -0.39
1237 0.34
1238 -0.62
1239 -0.82
1240 -0.31
1241 -0.16
1242 -0.46
1243 -0.24
1244 0.00
1245 -0.94
1246 0.30
1247 -1.27
1248 0.50
1249 0.91
1250 0.59
1251 -0.27
1252 -0.56
1253 -1.11
1254 -0.88
1255 -0.44
1256 -0.47
1257 1.01
1258 -0.84
1259 -0.90
1260 -0.24
1261 -1.31
1262 -0.09
1263 0.33
1264 0.64
1265 2.35
1266 0.55
1267 1.73
1268 2.02
1269 0.89
1270 -0.00
1271 0.47
1272 1.08
1273 0.41
1274 -0.37
1275 -0.06
1276 0.11
1277 0.37
1278 0.02
1279 -0.19
1280 0.02
1281 0.21
1282 -0.45
1283 0.92
1284 0.56
1285 1.07
1286 0.30
1287 0.20
1288 1.52
1289 -0.10
1290 0.97
1291 1.30
1292 0.54
1293 1.08
1294 1.00
1295 0.56
1296 0.41
1297 -1.39
1298 -0.02
1299 0.28
1300 -0.26
1301 1.25
1302 -0.04
1303 -0.85
1304 -0.62
1305 -0.18
1306 1.27
1307 2.22
1308 0.53
1309 0.46
1310 0.55
1311 1.84
1312 2.33
1313 2.24
1314 0.84
1315 0.33
1316 0.05
1317 0.64
1318 -0.56
1319 -0.62
1320 1.36
1321 0.11
1322 0.11
1323 0.11
1324 1.43
1325 0.98
1326 0.67
1327 1.63
1328 0.30
1329 1.17
1330 0.38
1331 0.75
1332 -0.43
1333 -0.44
1334 -1.36
1335 -0.77
1336 0.53
1337 0.58
1338 -1.31
1339 -0.37
1340 -1.12
1341 -1.15
1342 -1.01
1343 -0.38
1344 -0.11
1345 0.69
1346 0.36
1347 -0.36
1348 -1.14
1349 -1.19
1350 -1.26
1351 -1.33
1352 -0.43
1353 0.25
1354 -1.20
1355 -0.68
1356 -0.04
1357 0.45
1358 -1.42
1359 0.04
1360 1.42
1361 1.91
1362 0.81
1363 1.29
1364 1.13
1365 2.38
1366 1.71
1367 2.40
1368 3.00
1369 1.55
1370 2.16
1371 2.37
1372 1.70
1373 2.33
1374 1.59
1375 2.98
1376 2.45
1377 1.20
1378 0.80
1379 -0.03
1380 -0.81
1381 -1.23
1382 -0.16
1383 -0.16
1384 0.16
1385 0.49
1386 0.43
1387 0.67
1388 2.00
1389 1.29
1390 2.96
1391 1.40
1392 0.88
1393 1.33
1394 1.91
1395 1.30
1396 2.26
1397 2.03
1398 1.14
1399 0.85
1400 0.51
1401 2.17
1402 0.88
1403 2.44
1404 2.38
1405 2.41
1406 0.83
1407 1.25
1408 0.33
1409 -0.18
1410 0.19
1411 -0.38
1412 0.18
1413 1.43
1414 0.68
1415 -0.19
1416 1.16
1417 0.13
1418 -0.09
1419 -0.15
1420 -0.53
1421 0.50
1422 0.67
1423 -1.46
1424 -0.87
1425 -0.58
1426 -2.24
1427 -1.65
1428 -1.19
1429 -0.64
1430 -0.25
1431 0.21
1432 -0.65
1433 1.93
1434 -0.16
1435 1.12
1436 0.03
1437 -0.47
1438 -1.33
1439 -0.14
1440 -0.23
1441 -0.60
1442 0.54
1443 -2.12
1444 -0.99
1445 -0.22
1446 -0.92
1447 0.16
1448 -0.18
1449 -0.04
1450 -0.45
1451 -1.84
1452 -0.52
1453 -1.04
1454 0.01
1455 -1.01
1456 0.38
1457 -0.16
1458 0.06
1459 0.33
1460 -0.09
1461 2.02
1462 1.60
1463 0.70
1464 1.18
1465 2.46
1466 2.98
1467 3.58
1468 2.82
1469 2.27
1470 2.22
1471 2.76
1472 0.98
1473 1.38
1474 0.98
1475 1.64
1476 2.27
1477 1.55
1478 2.14
1479 0.22
1480 -0.12
1481 -0.34
1482 -0.65
1483 0.45
1484 -0.54
1485 0.39
1486 -0.82
1487 -0.52
1488 -0.92
1489 -0.38
1490 0.57
1491 0.70
1492 -1.01
1493 -0.68
1494 0.95
1495 1.96
1496 2.50
1497 3.54
1498 2.99
1499 2.90
1500 2.55
1501 3.34
1502 3.74
1503 2.61
1504 1.51
1505 0.27
1506 1.09
1507 1.52
1508 2.11
1509 3.59
1510 1.84
1511 1.55
1512 -0.69
1513 0.39
1514 -1.07
1515 -0.95
1516 2.00
1517 0.15
1518 0.28
1519 -0.13
1520 0.56
1521 -1.16
1522 0.34
1523 1.54
1524 1.26
1525 1.20
1526 0.31
1527 -0.32
1528 0.72
1529 1.19
1530 1.30
1531 2.26
1532 1.11
1533 1.30
1534 2.43
1535 0.97
1536 2.32
1537 2.62
1538 2.27
1539 3.21
1540 3.63
1541 4.03
1542 4.25
1543 4.24
1544 4.47
1545 3.09
1546 3.13
1547 2.66
1548 3.21
1549 4.24
1550 3.91
1551 3.39
1552 2.46
1553 2.84
1554 0.80
1555 2.57
1556 1.94
1557 2.83
1558 3.24
1559 3.10
1560 3.41
1561 2.22
1562 1.93
1563 3.07
1564 2.24
1565 2.71
1566 1.57
1567 3.15
1568 2.44
1569 1.86
1570 2.67
1571 2.61
1572 2.43
1573 2.16
1574 3.06
1575 3.08
1576 1.98
1577 1.34
1578 0.01
1579 1.06
1580 2.06
1581 0.86
1582 1.07
1583 1.18
1584 0.74
1585 0.73
1586 0.44
1587 -0.92
1588 -1.94
1589 -2.07
1590 -0.60
1591 -0.35
1592 -0.08
1593 0.67
1594 -0.04
1595 -0.01
1596 -0.61
1597 -0.88
1598 -2.17
1599 -1.27
1600 0.66
1601 0.32
1602 0.65
1603 0.01
1604 -0.17
1605 -0.15
1606 -1.86
1607 -1.14
1608 -2.17
1609 -1.64
1610 -1.31
1611 -1.18
1612 -0.77
1613 -0.55
1614 -1.05
1615 -1.66
1616 -1.86
1617 -1.06
1618 -1.80
1619 -1.59
1620 -0.61
1621 -1.76
1622 -0.83
1623 -0.74
1624 0.06
1625 -1.24
1626 -0.27
1627 -1.26
1628 -0.69
1629 -1.87
1630 -1.66
1631 -2.21
1632 -0.92
1633 0.14
1634 -0.54
1635 -3.23
1636 -2.87
1637 -4.09
1638 -1.90
1639 -1.50
1640 -3.02
1641 -2.43
1642 -3.60
1643 -3.39
1644 -3.99
1645 -3.38
1646 -2.94
1647 -2.64
1648 -2.76
1649 -1.46
1650 -2.95
1651 -1.50
1652 -2.95
1653 -2.03
1654 -1.16
1655 -2.08
1656 -1.74
1657 -2.61
1658 -1.83
1659 -1.94
1660 -2.11
1661 -3.58
1662 -3.03
1663 -2.62
1664 -3.23
1665 -2.76
1666 -2.29
1667 -1.98
1668 -1.88
1669 -2.32
1670 -2.69
1671 -2.55
1672 -2.63
1673 -1.88
1674 -1.50
1675 -2.67
1676 -1.75
1677 -2.69
1678 -3.14
1679 -2.15
1680 -2.48
1681 -0.63
1682 -1.45
1683 -0.79
1684 -0.40
1685 -0.19
1686 -1.00
1687 -0.79
1688 -1.23
1689 0.02
1690 -0.19
1691 -0.50
1692 0.11
1693 -0.27
1694 0.05
1695 1.20
1696 -0.19
1697 1.65
1698 0.98
1699 -0.06
1700 0.11
1701 0.29
1702 -0.37
1703 -1.14
1704 0.82
1705 0.87
1706 0.99
1707 0.62
1708 1.95
1709 0.75
1710 -0.27
1711 0.09
1712 -1.10
1713 -0.63
1714 -0.13
1715 -0.19
1716 0.06
1717 0.17
1718 0.21
1719 0.43
1720 0.26
1721 0.05
1722 2.33
1723 2.21
1724 0.64
1725 1.35
1726 1.24
1727 1.92
1728 3.14
1729 1.28
1730 0.88
1731 0.95
1732 0.71
1733 0.68
1734 0.71
1735 0.58
1736 0.47
1737 -0.21
1738 -0.33
1739 0.61
1740 0.95
1741 0.20
1742 0.17
1743 -0.12
1744 -0.47
1745 -0.75
1746 1.09
1747 0.19
1748 -0.24
1749 0.92
1750 0.03
1751 0.97
1752 1.53
1753 1.13
1754 -0.06
1755 1.41
1756 0.56
1757 0.56
1758 0.79
1759 0.58
1760 -0.35
1761 -0.53
1762 -0.62
1763 0.57
1764 0.48
1765 -0.37
1766 -0.01
1767 -0.27
1768 -0.72
1769 -0.23
1770 -0.46
1771 -0.32
1772 0.03
1773 0.20
1774 -0.20
1775 0.56
1776 0.18
1777 0.10
1778 -0.78
1779 -1.54
1780 -0.80
1781 -1.76
1782 -1.36
1783 -0.82
1784 -1.47
1785 0.33
1786 -1.15
1787 -0.57
1788 -1.38
1789 -1.89
1790 -2.23
1791 -1.74
1792 -0.87
1793 -0.47
1794 -0.81
1795 -2.02
1796 -1.32
1797 -1.35
1798 -0.36
1799 -0.31
1800 1.01
1801 0.43
1802 0.36
1803 -0.50
1804 0.22
1805 -0.07
1806 0.95
1807 -0.05
1808 1.34
1809 0.66
1810 2.46
1811 3.67
1812 2.19
1813 2.13
1814 1.23
1815 1.54
1816 0.18
1817 2.23
1818 3.04
1819 2.49
1820 2.16
1821 0.83
1822 1.76
1823 0.45
1824 -0.29
1825 0.01
1826 -0.50
1827 -1.22
1828 -0.44
1829 -0.56
1830 -2.49
1831 -2.31
1832 -3.18
1833 -4.32
1834 -3.11
1835 -4.15
1836 -3.71
1837 -4.19
1838 -3.58
1839 -4.00
1840 -4.93
1841 -3.11
1842 -4.05
1843 -3.88
1844 -4.63
1845 -3.56
1846 -4.48
1847 -3.44
1848 -2.90
1849 -5.00
1850 -4.05
1851 -2.80
1852 -2.55
1853 -2.20
1854 -2.15
1855 -2.40
1856 -1.66
1857 -1.50
1858 -2.11
1859 -3.27
1860 -1.08
1861 -1.60
1862 -0.76
1863 -1.75
1864 -1.69
1865 -2.43
1866 -2.05
1867 -1.15
1868 0.37
1869 -0.56
1870 -0.73
1871 -1.20
1872 -0.53
1873 -1.05
1874 0.04
1875 0.16
1876 0.65
1877 0.72
1878 0.22
1879 -0.72
1880 -1.52
1881 -0.90
1882 0.04
1883 -0.03
1884 -1.37
1885 -0.26
1886 -0.95
1887 1.02
1888 0.19
1889 -0.23
1890 -0.88
1891 -0.85
1892 -2.08
1893 -2.12
1894 -2.21
1895 -1.14
1896 -1.22
1897 -0.98
1898 -1.77
1899 -0.88
1900 -2.25
1901 -1.07
1902 -1.39
1903 -0.03
1904 -0.32
1905 -1.29
1906 -1.65
1907 -2.26
1908 -3.90
1909 -4.94
1910 -4.38
1911 -4.78
1912 -7.34
1913 -4.44
1914 -2.81
1915 -2.48
1916 -3.66
1917 -3.65
1918 -3.78
1919 -1.78
1920 -2.17
1921 -2.20
1922 -4.35
1923 -2.74
1924 -2.77
1925 -3.29
1926 -2.65
1927 -2.93
1928 -2.23
1929 -2.66
1930 -3.37
1931 -3.22
1932 -2.89
1933 -2.92
1934 -2.60
1935 -3.42
1936 -5.05
1937 -4.55
1938 -2.15
1939 -4.02
1940 -3.30
1941 -3.12
1942 -2.85
1943 -2.61
1944 -1.12
1945 -2.19
1946 -2.25
1947 -3.39
1948 -3.12
1949 -3.56
1950 -3.41
1951 -2.11
1952 -4.64
1953 -3.66
1954 -5.02
1955 -3.31
1956 -4.26
1957 -4.55
1958 -5.22
1959 -4.74
1960 -5.18
1961 -3.47
1962 -4.32
1963 -5.13
1964 -5.12
1965 -5.61
1966 -6.09
1967 -6.50
1968 -6.48
1969 -7.26
1970 -7.28
1971 -6.80
1972 -6.84
1973 -6.19
1974 -5.13
1975 -3.96
1976 -5.27
1977 -5.55
1978 -4.90
1979 -5.48
1980 -5.19
1981 -6.28
1982 -5.48
1983 -6.54
1984 -5.70
1985 -6.23
1986 -6.70
1987 -6.86
1988 -5.67
1989 -7.15
1990 -6.31
1991 -6.01
1992 -5.01
1993 -4.19
1994 -3.51
1995 -4.51
1996 -6.43
1997 -5.84
1998 -4.83
1999 -5.24
2000 -6.45
2001 -6.21
2002 -5.69
2003 -4.74
2004 -5.38
2005 -5.84
2006 -5.36
2007 -5.89
2008 -6.74
2009 -6.13
2010 -6.06
2011 -5.77
2012 -7.45
2013 -6.82
2014 -7.28
2015 -5.61
2016 -6.18
2017 -6.08
2018 -6.31
2019 -6.82
2020 -8.13
2021 -6.88
2022 -7.01
2023 -7.47
2024 -7.39
2025 -8.32
2026 -5.92
2027 -5.37
2028 -6.52
2029 -5.15
2030 -5.39
2031 -5.05
2032 -4.27
2033 -4.25
2034 -3.44
2035 -5.01
2036 -4.18
2037 -5.45
2038 -5.48
2039 -5.23
2040 -5.55
2041 -4.98
2042 -4.21
2043 -5.34
2044 -5.43
2045 -5.55
2046 -5.92
2047 -3.43
2048 -4.43
2049 -4.92
2050 -4.04
2051 -3.31
2052 -2.74
2053 -3.01
2054 -2.62
2055 -2.48
2056 -2.34
2057 -3.14
2058 -2.42
2059 -2.24
2060 -2.71
2061 -0.98
2062 -1.50
2063 -1.66
2064 -2.18
2065 -2.50
2066 -2.58
2067 -2.82
2068 -1.42
2069 -1.54
2070 -2.24
2071 -2.55
2072 -1.85
2073 -2.55
2074 -2.51
2075 -3.46
2076 -3.98
2077 -3.66
2078 -3.34
2079 -3.65
2080 -2.97
2081 -2.11
2082 -2.74
2083 -4.26
2084 -3.86
2085 -4.62
2086 -4.65
2087 -4.51
2088 -4.52
2089 -4.09
2090 -4.30
2091 -4.41
2092 -5.02
2093 -3.93
2094 -4.65
2095 -5.13
2096 -4.10
2097 -3.93
2098 -4.28
2099 -3.75
2100 -4.38
2101 -5.30
2102 -4.93
2103 -5.06
2104 -4.14
2105 -3.63
2106 -3.91
2107 -4.64
2108 -5.48
2109 -4.71
2110 -4.02
2111 -3.22
2112 -3.25
2113 -3.55
2114 -3.81
2115 -3.74
2116 -4.84
2117 -5.10
2118 -5.48
2119 -5.69
2120 -3.80
2121 -3.90
2122 -3.87
2123 -4.52
2124 -4.51
2125 -2.35
2126 -2.48
2127 -1.69
2128 -0.91
2129 -1.35
2130 -1.71
2131 -1.86
2132 -2.15
2133 -2.89
2134 -1.68
2135 -2.72
2136 -1.92
2137 -2.41
2138 -2.62
2139 -1.93
2140 -2.41
2141 -2.47
2142 -1.33
2143 -2.86
2144 -2.63
2145 -1.73
2146 -2.56
2147 -3.22
2148 -3.03
2149 -2.62
2150 -2.53
2151 -3.56
2152 -4.35
2153 -3.83
2154 -3.14
2155 -3.27
2156 -2.79
2157 -3.05
2158 -3.57
2159 -2.83
2160 -2.49
2161 -2.17
2162 -1.19
2163 -1.97
2164 -2.27
2165 -1.39
2166 -1.39
2167 -1.31
2168 -1.75
2169 -1.76
2170 -1.43
2171 -1.99
2172 -2.79
2173 -2.94
2174 -2.11
2175 -2.94
2176 -2.42
2177 -1.82
2178 -2.62
2179 -1.99
2180 -2.63
2181 -3.96
2182 -2.62
2183 -2.97
2184 -3.40
2185 -2.19
2186 -1.64
2187 -1.77
2188 -1.74
2189 -2.27
2190 -4.01
2191 -3.43
2192 -2.26
2193 -4.17
2194 -3.54
2195 -3.88
2196 -3.28
2197 -3.05
2198 -3.97
2199 -3.68
2200 -3.66
2201 -4.58
2202 -5.28
2203 -3.95
2204 -4.84
2205 -4.39
2206 -3.39
2207 -5.99
2208 -5.17
2209 -2.85
2210 -3.22
2211 -3.06
2212 -4.31
2213 -3.78
2214 -4.49
2215 -3.59
2216 -5.56
2217 -4.10
2218 -4.30
2219 -5.13
2220 -2.44
2221 -1.42
2222 -2.21
2223 -2.76
2224 -2.88
2225 -5.46
2226 -4.79
2227 -6.77
2228 -3.49
2229 -5.80
2230 -4.78
2231 -6.61
2232 -4.75
2233 -4.73
2234 -2.71
2235 -2.10
2236 -0.98
2237 -1.21
2238 -2.41
2239 -0.72
2240 -1.95
2241 -2.25
2242 -2.78
2243 -2.21
2244 -1.28
2245 -2.12
2246 -0.84
2247 -1.10
2248 -0.95
2249 -0.46
2250 -1.46
2251 -1.28
2252 -1.07
2253 -0.22
2254 0.13
2255 0.48
2256 -0.36
2257 0.07
2258 -0.40
2259 -0.30
2260 0.01
2261 -1.43
2262 -1.48
2263 0.01
2264 -1.58
2265 -0.09
2266 0.08
2267 -0.65
2268 -1.23
2269 -0.74
2270 -1.12
2271 -1.02
2272 -1.66
2273 -1.24
2274 -1.84
2275 -1.83
2276 -0.45
2277 -3.45
2278 -1.13
2279 -0.90
2280 0.54
2281 -0.84
2282 -1.55
2283 -1.07
2284 -1.84
2285 -2.90
2286 -2.56
2287 -1.59
2288 -2.71
2289 -1.50
2290 -1.19
2291 -2.09
2292 -2.53
2293 -1.48
2294 -2.82
2295 -1.95
2296 -1.92
2297 -2.17
2298 -1.01
2299 -1.24
2300 -2.06
2301 -2.01
2302 -3.21
2303 -3.15
2304 -2.63
2305 -3.82
2306 -1.86
2307 -0.92
2308 -3.12
2309 -3.14
2310 -1.07
2311 -3.04
2312 -2.04
2313 -1.27
2314 -2.64
2315 -2.03
2316 -2.27
2317 -1.82
2318 -2.51
2319 -0.26
2320 -0.97
2321 -0.85
2322 -0.89
2323 0.80
2324 0.06
2325 -0.84
2326 -1.91
2327 -0.73
2328 -0.90
2329 -1.22
2330 -4.22
2331 -1.57
2332 -2.05
2333 -1.98
2334 -2.41
2335 -2.74
2336 -2.77
2337 -4.98
2338 -4.63
2339 -2.32
2340 -2.05
2341 -1.67
2342 -2.13
2343 -4.00
2344 -4.21
2345 -5.08
2346 -6.10
2347 -5.05
2348 -3.21
2349 -4.83
2350 -3.58
2351 -5.88
2352 -6.43
2353 -5.61
2354 -6.15
2355 -4.84
2356 -6.15
2357 -4.88
2358 -5.78
2359 -5.67
2360 -4.12
2361 -4.35
2362 -4.91
2363 -4.64
2364 -4.64
2365 -4.04
2366 -3.91
2367 -3.72
2368 -3.63
2369 -4.04
2370 -3.66
2371 -2.94
2372 -3.04
2373 -2.80
2374 -3.64
2375 -3.20
2376 -2.78
2377 -2.35
2378 -1.64
2379 -1.85
2380 -2.62
2381 -2.83
2382 -2.51
2383 -2.09
2384 -1.32
2385 -2.42
2386 -1.36
2387 -2.73
2388 -2.57
2389 -2.19
2390 -2.71
2391 -2.78
2392 -2.79
2393 -2.98
2394 -3.33
2395 -3.90
2396 -4.03
2397 -3.11
2398 -3.37
2399 -3.07
2400 -1.85
2401 -2.25
2402 -3.57
2403 -1.91
2404 -2.08
2405 -2.83
2406 -3.16
2407 -3.38
2408 -2.66
2409 -3.87
2410 -3.87
2411 -5.18
2412 -3.25
2413 -2.97
2414 -4.06
2415 -2.99
2416 -4.14
2417 -3.52
2418 -1.49
2419 -2.05
2420 -1.89
2421 -2.56
2422 -1.91
2423 -3.20
2424 -2.23
2425 -2.44
2426 -1.96
2427 -0.82
2428 -1.87
2429 -1.23
2430 -1.49
2431 -2.77
2432 -1.12
2433 -0.30
2434 -2.59
2435 -0.73
2436 -2.15
2437 -1.89
2438 -2.37
2439 -1.34
2440 -2.44
2441 -2.62
2442 -2.15
2443 -2.58
2444 -3.62
2445 -3.76
2446 -3.50
2447 -3.25
2448 -5.18
2449 -3.15
2450 -2.08
2451 -3.96
2452 -3.28
2453 -5.05
2454 -4.12
2455 -5.00
2456 -4.27
2457 -4.06
2458 -4.09
2459 -3.21
2460 -3.52
2461 -2.02
2462 -2.12
2463 -2.73
2464 -2.06
2465 -5.35
2466 -3.98
2467 -5.73
2468 -6.08
2469 -5.31
2470 -5.01
2471 -3.62
2472 -5.45
2473 -3.83
2474 -6.59
2475 -7.24
2476 -4.03
2477 -3.52
2478 -3.88
2479 -2.78
2480 -2.20
2481 -2.19
2482 -2.28
2483 -2.10
2484 -3.72
2485 -2.55
2486 -4.42
2487 -2.45
2488 -1.99
2489 -2.25
2490 -4.26
2491 -5.36
2492 -4.55
2493 -3.34
2494 -3.46
2495 -4.85
2496 -3.85
2497 -5.27
2498 -4.28
2499 -2.46
2500 -3.95
2501 -3.20
2502 -3.10
2503 -4.64
2504 -5.18
2505 -4.75
2506 -4.13
2507 -3.67
2508 -5.46
2509 -3.51
2510 -3.56
2511 -3.70
2512 -3.58
2513 -2.57
2514 -3.58
2515 -4.07
2516 -4.14
2517 -4.27
2518 -3.82
2519 -3.59
2520 -3.62
2521 -2.61
2522 -3.76
2523 -1.94
2524 -2.56
2525 -2.36
2526 -1.25
2527 -0.71
2528 -1.56
2529 -1.65
2530 -1.93
2531 -2.40
2532 -2.60
2533 -2.10
2534 -1.68
2535 -1.63
2536 -2.27
2537 -2.49
2538 -1.92
2539 -2.38
2540 -2.54
2541 -3.27
2542 -3.21
2543 -3.94
2544 -3.57
2545 -2.10
2546 -2.19
2547 -3.24
2548 -2.10
2549 -2.94
2550 -2.89
2551 -3.28
2552 -3.75
2553 -3.85
2554 -2.29
2555 -3.41
2556 -3.57
2557 -3.36
2558 -4.14
2559 -2.84
2560 -4.49
2561 -4.99
2562 -4.25
2563 -5.70
2564 -4.49
2565 -4.26
2566 -3.48
2567 -3.72
2568 -4.38
2569 -4.60
2570 -4.48
2571 -6.85
2572 -5.93
2573 -6.55
2574 -6.03
2575 -4.60
2576 -4.53
2577 -3.93
2578 -4.66
2579 -7.44
2580 -5.69
2581 -8.54
2582 -5.98
2583 -10.11
2584 -12.58
2585 -11.17
2586 -9.47
2587 -9.14
2588 -8.07
2589 -10.50
2590 -7.71
2591 -9.97
2592 -8.23
2593 -11.06
2594 -8.51
2595 -8.74
2596 -8.37
2597 -7.84
2598 -9.90
2599 -10.02
2600 -9.55
2601 -7.94
2602 -10.22
2603 -10.15
2604 -9.37
2605 -8.04
2606 -8.23
2607 -7.70
2608 -7.65
2609 -7.46
2610 -8.71
2611 -6.86
2612 -4.98
2613 -5.30
2614 -6.01
2615 -7.28
2616 -7.32
2617 -7.37
2618 -7.53
2619 -8.47
2620 -6.21
2621 -7.59
2622 -5.81
2623 -6.81
2624 -7.63
2625 -6.75
2626 -7.05
2627 -7.64
2628 -8.05
2629 -7.62
2630 -6.08
2631 -4.71
2632 -6.45
2633 -6.72
2634 -5.84
2635 -4.76
2636 -4.15
2637 -4.03
2638 -5.64
2639 -7.30
2640 -6.18
2641 -6.87
2642 -6.38
2643 -6.14
2644 -7.52
2645 -6.87
2646 -5.30
2647 -7.91
2648 -7.18
2649 -9.65
2650 -8.62
2651 -9.07
2652 -8.05
2653 -6.93
2654 -7.46
2655 -8.20
2656 -7.35
2657 -7.99
2658 -7.58
2659 -6.25
2660 -7.23
2661 -7.79
2662 -8.07
2663 -6.70
2664 -6.86
2665 -8.48
2666 -6.32
2667 -7.47
2668 -6.75
2669 -7.51
2670 -5.23
2671 -7.04
2672 -8.15
2673 -6.43
2674 -6.89
2675 -5.30
2676 -5.79
2677 -5.75
2678 -5.75
2679 -6.86
2680 -6.51
2681 -6.85
2682 -6.18
2683 -7.19
2684 -7.27
2685 -5.30
2686 -7.87
2687 -7.21
2688 -6.34
2689 -7.52
2690 -6.31
2691 -7.21
2692 -7.03
2693 -8.44
2694 -7.72
2695 -7.17
2696 -4.65
2697 -5.33
2698 -5.72
2699 -4.60
2700 -4.08
2701 -3.23
2702 -3.06
2703 -4.75
2704 -5.61
2705 -5.64
2706 -5.10
2707 -5.11
2708 -5.81
2709 -5.33
2710 -4.59
2711 -5.07
2712 -5.24
2713 -5.59
2714 -7.02
2715 -6.39
2716 -5.29
2717 -5.16
2718 -5.56
2719 -4.32
2720 -5.86
2721 -5.90
2722 -5.23
2723 -5.88
2724 -4.45
2725 -5.46
2726 -5.30
2727 -4.13
2728 -4.91
2729 -6.17
2730 -5.85
2731 -5.46
2732 -4.35
2733 -5.15
2734 -4.77
2735 -4.46
2736 -4.64
2737 -3.41
2738 -4.51
2739 -5.45
2740 -4.53
2741 -7.00
2742 -6.12
2743 -5.28
2744 -5.41
2745 -6.26
2746 -4.95
2747 -4.86
2748 -4.64
2749 -5.00
2750 -4.42
2751 -4.80
2752 -3.76
2753 -3.09
2754 -3.32
2755 -3.41
2756 -2.12
2757 -2.09
2758 -3.37
2759 -4.27
2760 -3.04
2761 -4.28
2762 -3.60
2763 -5.10
2764 -5.42
2765 -4.96
2766 -4.06
2767 -4.07
2768 -2.01
2769 -2.45
2770 -1.27
2771 -1.60
2772 -1.51
2773 -1.78
2774 -2.16
2775 -1.94
2776 -1.45
2777 -1.27
2778 -0.17
2779 0.12
2780 -0.86
2781 -1.83
2782 -0.36
2783 -1.76
2784 -1.21
2785 -1.23
2786 -1.33
2787 -0.98
2788 -1.40
2789 -1.06
2790 0.23
2791 -0.59
2792 -0.09
2793 -0.13
2794 0.36
2795 -1.36
2796 -2.01
2797 -1.09
2798 -1.17
2799 -0.81
2800 -1.71
2801 -1.49
2802 -1.65
2803 -0.66
2804 -2.54
2805 -1.47
2806 0.00
2807 0.11
2808 -0.62
2809 0.75
2810 1.06
2811 0.48
2812 -0.50
2813 -0.06
2814 -0.64
2815 0.20
2816 -0.95
2817 -0.45
2818 -0.98
2819 -0.20
2820 0.11
2821 -0.49
2822 -0.07
2823 -1.55
2824 -0.78
2825 -0.50
2826 -1.92
2827 -0.67
2828 -0.16
2829 -0.21
2830 -0.15
2831 -0.03
2832 -0.73
2833 -1.35
2834 -1.46
2835 -0.69
2836 0.06
2837 -0.59
2838 -1.10
2839 0.17
2840 -2.03
2841 -2.15
2842 -2.09
2843 -2.19
2844 -0.69
2845 -0.75
2846 -0.58
2847 -1.44
2848 -0.41
2849 -0.24
2850 -1.65
2851 -1.08
2852 -0.67
2853 -0.65
2854 0.96
2855 0.43
2856 0.62
2857 -0.01
2858 0.27
2859 1.07
2860 0.88
2861 0.88
2862 1.05
2863 1.15
2864 2.24
2865 1.33
2866 0.99
2867 1.02
2868 1.11
2869 1.67
2870 0.56
2871 0.80
2872 0.96
2873 0.48
2874 -0.36
2875 -0.19
2876 -0.08
2877 -1.72
2878 -1.14
2879 -1.32
2880 -2.39
2881 -2.40
2882 -3.00
2883 -3.58
2884 -2.24
2885 -2.35
2886 -2.07
2887 -2.62
2888 -2.66
2889 -1.87
2890 -2.50
2891 -2.62
2892 -2.88
2893 -3.74
2894 -3.33
2895 -1.14
2896 -1.95
2897 -1.03
2898 -0.32
2899 -0.96
2900 0.16
2901 -1.02
2902 -0.11
2903 0.61
2904 0.02
2905 -1.37
2906 -0.52
2907 0.61
2908 -0.28
2909 -1.17
2910 -1.14
2911 -1.27
2912 -2.08
2913 -1.58
2914 -1.72
2915 -0.70
2916 -1.88
2917 -1.64
2918 -2.15
2919 -0.84
2920 -1.63
2921 -2.29
2922 -2.28
2923 -2.62
2924 -2.64
2925 -2.39
2926 -2.65
2927 -2.73
2928 -1.91
2929 -1.93
2930 -2.19
2931 -2.69
2932 -2.44
2933 -2.62
2934 -2.64
2935 -2.44
2936 -2.28
2937 -2.62
2938 -3.09
2939 -2.29
2940 -2.47
2941 -1.13
2942 -1.76
2943 -0.90
2944 -0.83
2945 -1.19
2946 -0.88
2947 -0.89
2948 0.04
2949 1.27
2950 -0.15
2951 -0.18
2952 1.22
2953 0.87
2954 1.70
2955 1.02
2956 0.00
2957 0.43
2958 0.00
2959 -1.15
2960 -2.09
2961 -2.05
2962 -1.18
2963 -1.03
2964 -0.61
2965 -1.07
2966 -0.69
2967 -0.22
2968 0.12
2969 -0.29
2970 -0.65
2971 0.53
2972 -0.76
2973 0.37
2974 0.10
2975 0.17
2976 0.80
2977 0.86
2978 0.88
2979 0.71
2980 0.86
2981 0.40
2982 0.70
2983 2.68
2984 0.36
2985 1.75
2986 0.93
2987 0.44
2988 1.19
2989 2.07
2990 2.35
2991 1.97
2992 1.30
2993 0.99
2994 1.11
2995 2.36
2996 1.99
2997 2.20
2998 1.56
2999 3.79
3000 2.93
3001 2.71
3002 2.50
3003 1.16
3004 0.96
3005 1.63
3006 1.92
3007 1.81
3008 2.12
3009 1.38
3010 1.02
3011 -0.02
3012 0.23
3013 0.05
3014 -0.50
3015 0.47
3016 -0.13
3017 -1.09
3018 -0.71
3019 0.75
3020 -0.10
3021 -0.42
3022 0.73
3023 0.30
3024 -0.26
3025 -0.43
3026 0.45
3027 0.96
3028 1.36
3029 2.38
3030 1.07
3031 1.25
3032 2.27
3033 0.97
3034 1.49
3035 0.76
3036 -0.18
3037 1.03
3038 1.25
3039 0.48
3040 1.15
3041 0.11
3042 0.70
3043 0.53
3044 1.70
3045 1.14
3046 0.78
3047 0.34
3048 0.44
3049 -0.64
3050 0.04
3051 0.42
3052 -0.25
3053 0.16
3054 -0.34
3055 -0.37
3056 -0.68
3057 -0.92
3058 0.09
3059 -1.29
3060 0.55
3061 0.99
3062 0.82
3063 0.14
3064 -0.41
3065 -0.26
3066 1.44
3067 1.57
3068 0.87
3069 0.96
3070 1.47
3071 1.33
3072 1.26
3073 1.20
3074 1.37
3075 1.52
3076 3.29
3077 1.76
3078 2.16
3079 1.26
3080 2.07
3081 1.74
3082 2.63
3083 0.64
3084 1.05
3085 2.20
3086 0.74
3087 1.32
3088 1.09
3089 0.39
3090 0.91
3091 -0.48
3092 -0.59
3093 -0.14
3094 -0.19
3095 -0.87
3096 -1.09
3097 -0.75
3098 -1.74
3099 -2.12
3100 -2.23
3101 -1.66
3102 -1.41
3103 -0.87
3104 -1.28
3105 -1.77
3106 -1.53
3107 -0.36
3108 -1.14
3109 -1.65
3110 -1.58
3111 -1.65
3112 -1.93
3113 -2.77
3114 -1.78
3115 -2.35
3116 -2.10
3117 -1.99
3118 -2.71
3119 -2.86
3120 -3.46
3121 -2.42
3122 -3.41
3123 -1.93
3124 -2.12
3125 -1.75
3126 -2.57
3127 -3.51
3128 -3.32
3129 -4.03
3130 -3.22
3131 -3.27
3132 -2.43
3133 -2.69
3134 -2.30
3135 -2.83
3136 -2.92
3137 -3.47
3138 -3.90
3139 -2.55
3140 -3.03
3141 -3.09
3142 -2.04
3143 -1.17
3144 -1.87
3145 -3.08
3146 -3.03
3147 -1.89
3148 -1.88
3149 -2.02
3150 -3.11
3151 -3.38
3152 -3.63
3153 -2.21
3154 -1.56
3155 -3.48
3156 -2.26
3157 -2.17
3158 -0.80
3159 -1.68
3160 -2.20
3161 -2.16
3162 -2.62
3163 -2.39
3164 -3.95
3165 -2.88
3166 -3.65
3167 -4.18
3168 -2.30
3169 -2.34
3170 -2.58
3171 -2.65
3172 -3.00
3173 -2.61
3174 -3.40
3175 -2.08
3176 -3.07
3177 -2.12
3178 -1.85
3179 -0.85
3180 -1.00
3181 -2.72
3182 -2.10
3183 -1.24
3184 -2.71
3185 -3.67
3186 -2.07
3187 -3.21
3188 -2.89
3189 -3.54
3190 -1.85
3191 -1.54
3192 -2.60
3193 -2.30
3194 -2.70
3195 -2.84
3196 -2.57
3197 -0.95
3198 -1.86
3199 -2.57
3200 -2.49
3201 -2.64
3202 -2.01
3203 -2.26
3204 -3.03
3205 -2.83
3206 -3.86
3207 -3.41
3208 -3.69
3209 -2.76
3210 -3.52
3211 -2.72
3212 -2.12
3213 -1.94
3214 -1.98
3215 -2.01
3216 -1.60
3217 -1.30
3218 -0.66
3219 0.49
3220 -0.36
3221 -0.26
3222 -1.56
3223 -0.37
3224 -1.14
3225 -0.51
3226 -1.52
3227 -1.91
3228 -1.54
3229 -2.06
3230 -1.89
3231 -1.83
3232 -2.69
3233 -2.88
3234 -3.02
3235 -2.65
3236 -3.13
3237 -3.72
3238 -3.61
3239 -3.28
3240 -4.18
3241 -3.73
3242 -4.45
3243 -3.78
3244 -1.82
3245 -1.88
3246 -1.37
3247 -1.34
3248 0.15
3249 -0.81
3250 -0.91
3251 -0.55
3252 -0.13
3253 2.14
3254 1.01
3255 1.45
3256 1.98
3257 0.43
3258 -0.20
3259 -1.04
3260 -2.24
3261 -1.45
3262 -1.97
3263 -0.88
3264 -0.96
3265 -1.45
3266 -0.47
3267 -1.41
3268 -1.89
3269 -1.35
3270 -1.53
3271 -1.18
3272 -1.37
3273 -1.75
3274 -2.30
3275 -1.29
3276 -0.64
3277 -0.42
3278 -0.44
3279 -0.74
3280 -1.74
3281 -1.21
3282 -2.18
3283 -1.57
3284 -2.26
3285 -2.83
3286 -3.05
3287 -3.13
3288 -2.70
3289 -3.83
3290 -2.03
3291 -2.45
3292 -2.81
3293 -1.99
3294 -2.36
3295 -0.89
3296 -1.08
3297 -1.97
3298 -1.45
3299 -0.73
3300 -0.80
3301 -0.93
3302 -0.57
3303 -1.62
3304 -2.00
3305 -3.11
3306 -1.08
3307 -1.99
3308 -1.11
3309 -1.43
3310 -3.13
3311 -2.23
3312 -1.74
3313 -1.00
3314 -1.20
3315 -1.32
3316 -2.00
3317 -2.39
3318 -3.02
3319 -3.19
3320 -3.94
3321 -3.57
3322 -1.32
3323 -3.02
3324 -3.31
3325 -2.93
3326 -2.50
3327 -1.94
3328 -1.69
3329 -1.81
3330 -1.58
3331 -3.61
3332 -3.29
3333 -3.33
3334 -2.82
3335 -3.24
3336 -3.18
3337 -2.35
3338 -1.46
3339 -1.38
3340 -1.52
3341 -0.73
3342 -0.23
3343 -0.47
3344 -1.73
3345 -1.41
3346 -2.75
3347 -2.58
3348 -3.24
3349 -2.25
3350 -1.80
3351 -0.68
3352 -0.86
3353 -0.59
3354 -0.51
3355 -1.11
3356 -2.29
3357 -0.69
3358 -0.15
3359 -0.76
3360 -0.60
3361 -0.69
3362 -0.03
3363 -0.94
3364 -2.14
3365 -0.60
3366 -0.48
3367 0.30
3368 -0.47
3369 0.23
3370 1.83
3371 0.81
3372 1.04
3373 1.02
3374 1.68
3375 1.03
3376 1.22
3377 0.60
3378 -0.08
3379 0.70
3380 1.39
3381 1.59
3382 0.76
3383 1.47
3384 0.66
3385 -0.27
3386 0.94
3387 -0.23
3388 0.40
3389 -0.31
3390 -0.44
3391 -0.71
3392 -1.21
3393 -1.36
3394 -1.31
3395 -0.72
3396 -0.42
3397 -0.75
3398 -1.77
3399 -1.92
3400 -2.00
3401 -1.65
3402 -1.58
3403 -1.25
3404 -1.97
3405 -2.66
3406 -2.42
3407 -2.05
3408 -2.49
3409 -2.04
3410 -2.24
3411 -2.40
3412 -0.64
3413 -0.75
3414 -0.88
3415 -0.85
3416 -0.25
3417 -0.30
3418 -0.73
3419 0.03
3420 -0.55
3421 -1.56
3422 -1.04
3423 -2.44
3424 -1.71
3425 -2.11
3426 -0.53
3427 -1.18
3428 -1.69
3429 -1.19
3430 -1.19
3431 -1.35
3432 -2.10
3433 -1.48
3434 -1.38
3435 -1.19
3436 -2.44
3437 -0.79
3438 -0.80
3439 -1.28
3440 -1.32
3441 -0.44
3442 -0.38
3443 -1.33
3444 -0.68
3445 -0.28
3446 0.31
3447 0.48
3448 0.64
3449 1.43
3450 -0.13
3451 0.59
3452 -0.92
3453 -0.79
3454 0.00
3455 0.52
3456 0.51
3457 0.91
3458 0.58
3459 2.57
3460 2.23
3461 2.29
3462 1.02
3463 1.80
3464 3.16
3465 2.20
3466 2.84
3467 2.74
3468 3.30
3469 3.30
3470 2.86
3471 3.20
3472 3.13
3473 3.60
3474 2.39
3475 3.77
3476 3.33
3477 4.08
3478 3.60
3479 3.65
3480 0.64
3481 1.35
3482 2.51
3483 2.78
3484 1.50
3485 2.19
3486 1.14
3487 3.36
3488 3.42
3489 0.53
3490 -0.58
3491 1.76
3492 1.93
3493 1.43
3494 2.45
3495 1.14
3496 1.00
3497 0.20
3498 0.55
3499 1.14
3500 0.09
3501 1.39
3502 1.74
3503 1.28
3504 1.80
3505 1.57
3506 0.84
3507 -0.06
3508 1.35
3509 0.62
3510 -0.21
3511 -1.01
3512 -0.06
3513 -1.38
3514 -0.59
3515 -0.40
3516 -0.62
3517 -0.02
3518 -0.41
3519 0.84
3520 1.11
3521 0.41
3522 1.39
3523 1.02
3524 -0.70
3525 -0.63
3526 -0.49
3527 0.25
3528 -0.37
3529 0.41
3530 -0.06
3531 -0.43
3532 -1.45
3533 -2.38
3534 -2.13
3535 -1.59
3536 -1.97
3537 -1.58
3538 -3.02
3539 -3.56
3540 -2.89
3541 -2.42
3542 -3.88
3543 -4.98
3544 -3.23
3545 -5.62
3546 -4.00
3547 -5.17
3548 -4.09
3549 -4.95
3550 -3.88
3551 -3.29
3552 -3.99
3553 -3.37
3554 -4.02
3555 -4.08
3556 -5.10
3557 -4.62
3558 -4.76
3559 -2.38
3560 -3.52
3561 -3.17
3562 -4.56
3563 -2.99
3564 -2.68
3565 -4.22
3566 -3.42
3567 -3.95
3568 -3.18
3569 -3.89
3570 -3.65
3571 -4.28
3572 -3.43
3573 -3.76
3574 -3.86
3575 -3.49
3576 -3.80
3577 -2.97
3578 -2.77
3579 -3.42
3580 -3.97
3581 -4.54
3582 -5.21
3583 -5.39
3584 -5.85
3585 -6.69
3586 -4.96
3587 -5.65
3588 -5.36
3589 -4.71
3590 -4.27
3591 -4.77
3592 -4.32
3593 -2.97
3594 -3.14
3595 -4.41
3596 -3.93
3597 -4.76
3598 -4.41
3599 -3.97
3600 -4.96
3601 -4.73
3602 -4.29
3603 -3.11
3604 -3.79
3605 -4.77
3606 -2.98
3607 -2.63
3608 -2.02
3609 -3.29
3610 -4.17
3611 -2.07
3612 -3.79
3613 -2.49
3614 -3.62
3615 -4.33
3616 -3.63
3617 -5.43
3618 -1.78
3619 -2.96
3620 -2.79
3621 -3.03
3622 -3.66
3623 -1.79
3624 -3.38
3625 -2.81
3626 -2.52
3627 -2.75
3628 -2.78
3629 -2.50
3630 -2.21
3631 -0.73
3632 -0.24
3633 -2.32
3634 -1.21
3635 -2.61
3636 -2.41
3637 -2.82
3638 -2.28
3639 -2.00
3640 -1.81
3641 -3.05
3642 -2.14
3643 -2.21
3644 -2.38
3645 -2.59
3646 -2.45
3647 -3.06
3648 -3.19
3649 -2.38
3650 -2.85
3651 -3.64
3652 -3.13
3653 -2.53
3654 -2.36
3655 -2.62
3656 -3.11
3657 -2.75
3658 -2.73
3659 -2.60
3660 -2.60
3661 -2.26
3662 -0.21
3663 -0.38
3664 0.17
3665 -1.20
3666 0.08
3667 0.90
3668 0.90
3669 1.06
3670 -0.44
3671 -0.35
3672 -0.21
3673 -0.38
3674 -0.92
3675 -0.41
3676 -0.25
3677 -1.28
3678 -0.81
3679 -2.30
3680 -2.82
3681 -3.08
3682 -3.13
3683 -2.35
3684 -2.25
3685 -2.60
3686 -2.48
3687 -2.19
3688 -2.34
3689 -3.15
3690 -2.78
3691 -0.79
3692 -2.15
3693 -1.23
3694 -2.41
3695 -2.42
3696 -1.62
3697 -3.17
3698 -3.59
3699 -2.39
3700 -1.36
3701 -0.79
3702 -1.19
3703 -1.79
3704 -2.68
3705 -2.07
3706 -2.32
3707 -1.61
3708 -3.04
3709 -1.78
3710 -0.69
3711 -1.20
3712 -1.23
3713 -0.45
3714 0.03
3715 -0.96
3716 -0.99
3717 0.09
3718 0.46
3719 -0.05
3720 -0.47
3721 -0.97
3722 -0.66
3723 -0.82
3724 -1.34
3725 -0.38
3726 -0.67
3727 -1.50
3728 -1.43
3729 -0.49
3730 -1.15
3731 -0.91
3732 -1.33
3733 -1.57
3734 -1.51
3735 -1.57
3736 -1.21
3737 -1.86
3738 -1.72
3739 -1.43
3740 -1.54
3741 -2.23
3742 -1.90
3743 -1.57
3744 -1.92
3745 -2.46
3746 -2.78
3747 -2.87
3748 -3.22
3749 -4.07
3750 -1.71
3751 -1.90
3752 -2.30
3753 -1.80
3754 -2.04
3755 -0.70
3756 0.22
3757 -0.58
3758 0.34
3759 0.22
3760 -0.55
3761 -0.61
3762 -0.52
3763 0.61
3764 -0.81
3765 -1.26
3766 0.46
3767 0.60
3768 1.69
3769 1.75
3770 0.34
3771 0.28
3772 -0.65
3773 0.45
3774 -0.13
3775 0.48
3776 1.61
3777 2.52
3778 1.86
3779 1.71
3780 1.39
3781 1.69
3782 1.95
3783 2.68
3784 0.67
3785 1.34
3786 1.57
3787 0.84
3788 0.53
3789 1.03
3790 -0.07
3791 -0.29
3792 0.02
3793 0.58
3794 0.00
3795 1.29
3796 0.69
3797 1.22
3798 0.70
3799 0.23
3800 1.84
3801 2.53
3802 1.98
3803 2.46
3804 2.08
3805 0.88
3806 1.22
3807 1.43
3808 1.12
3809 -0.06
3810 0.71
3811 1.18
3812 1.08
3813 1.12
3814 1.03
3815 1.52
3816 2.22
3817 2.20
3818 2.46
3819 3.02
3820 2.27
3821 3.38
3822 2.00
3823 1.77
3824 0.59
3825 -0.14
3826 0.13
3827 0.24
3828 -0.20
3829 1.08
3830 0.49
3831 0.22
3832 0.42
3833 0.60
3834 0.23
3835 0.14
3836 -1.00
3837 -0.03
3838 0.17
3839 -0.58
3840 -0.45
3841 -1.54
3842 -0.99
3843 -0.78
3844 1.18
3845 0.47
3846 1.11
3847 0.23
3848 -0.38
3849 -0.56
3850 -0.53
3851 0.36
3852 0.60
3853 0.41
3854 0.25
3855 0.69
3856 0.53
3857 0.03
3858 -1.73
3859 -0.40
3860 0.17
3861 -1.06
3862 -0.99
3863 0.06
3864 -1.36
3865 -0.55
3866 -2.18
3867 -2.78
3868 -1.95
3869 -2.32
3870 -3.57
3871 -2.72
3872 -3.10
3873 -2.60
3874 -3.99
3875 -3.58
3876 -1.94
3877 -1.89
3878 -2.83
3879 -1.68
3880 -2.73
3881 -1.17
3882 -1.53
3883 -0.97
3884 -0.80
3885 -2.38
3886 -3.06
3887 -2.51
3888 -1.70
3889 -2.80
3890 -2.65
3891 -0.63
3892 -1.77
3893 -1.22
3894 -0.67
3895 -1.22
3896 -1.58
3897 -0.18
3898 -1.02
3899 -1.04
3900 -2.23
3901 -3.11
3902 -2.45
3903 -1.97
3904 -1.28
3905 -1.91
3906 -1.06
3907 -0.43
3908 -0.79
3909 -0.43
3910 -0.44
3911 -0.04
3912 -0.81
3913 -0.52
3914 -1.89
3915 -2.50
3916 -1.45
3917 -1.00
3918 -0.96
3919 -0.83
3920 -1.09
3921 -0.52
3922 -0.40
3923 -0.94
3924 -0.71
3925 -1.31
3926 -1.05
3927 -0.29
3928 0.22
3929 -0.17
3930 -0.27
3931 1.78
3932 1.64
3933 2.29
3934 1.03
3935 1.32
3936 0.51
3937 0.53
3938 0.49
3939 0.58
3940 0.66
3941 1.23
3942 -0.12
3943 -0.49
3944 0.40
3945 -2.08
3946 -1.23
3947 -0.75
3948 0.40
3949 0.06
3950 0.25
3951 2.12
3952 2.42
3953 0.53
3954 2.41
3955 2.18
3956 2.23
3957 1.70
3958 1.69
3959 2.38
3960 2.42
3961 1.24
3962 1.11
3963 1.25
3964 0.74
3965 1.69
3966 1.04
3967 1.36
3968 -0.10
3969 1.26
3970 1.28
3971 -0.14
3972 -0.38
3973 0.03
3974 -0.11
3975 0.71
3976 0.61
3977 0.22
3978 0.22
3979 -0.07
3980 -1.22
3981 -0.83
3982 -0.61
3983 -1.51
3984 -1.48
3985 -1.15
3986 -0.32
3987 0.93
3988 -0.09
3989 -0.57
3990 -1.23
3991 -0.87
3992 -0.74
3993 0.33
3994 -0.80
3995 -0.90
3996 -2.37
3997 -0.51
3998 -1.58
3999 -0.70
4000 -0.31
4001 0.58
4002 -0.67
4003 -1.51
4004 -1.41
4005 -1.24
4006 -0.22
4007 -1.60
4008 -2.45
4009 -1.91
4010 -0.03
4011 -1.47
4012 -1.32
4013 -2.51
4014 -1.34
4015 -0.69
4016 -2.23
4017 -1.88
4018 -1.76
4019 -0.38
4020 -0.67
4021 -1.11
4022 -1.35
4023 -2.35
4024 -1.74
4025 -2.48
4026 -2.40
4027 -2.04
4028 -1.86
4029 -2.40
4030 -1.03
4031 -2.56
4032 -2.09
4033 -1.01
4034 -0.44
4035 -1.54
4036 -2.33
4037 -2.34
4038 -1.83
4039 -2.02
4040 -2.85
4041 -2.09
4042 -1.64
4043 -2.36
4044 -1.98
4045 -2.59
4046 -2.87
4047 -3.88
4048 -2.37
4049 -2.84
4050 -2.70
4051 -3.24
4052 -3.84
4053 -3.54
4054 -4.37
4055 -3.48
4056 -3.39
4057 -3.95
4058 -3.88
4059 -3.77
4060 -3.65
4061 -3.92
4062 -4.48
4063 -3.65
4064 -4.62
4065 -4.54
4066 -3.65
4067 -1.90
4068 -2.44
4069 -2.66
4070 -1.39
4071 -2.52
4072 -2.26
4073 -3.00
4074 -3.23
4075 -3.22
4076 -3.15
4077 -2.65
4078 -3.19
4079 -3.25
4080 -3.26
4081 -3.60
4082 -3.90
4083 -4.10
4084 -3.65
4085 -4.17
4086 -2.86
4087 -2.54
4088 -2.55
4089 -2.73
4090 -0.84
4091 -2.12
4092 -2.10
4093 -2.11
4094 -2.76
4095 -2.06
4096 -2.77
4097 -2.53
4098 -3.12
4099 -3.17
4100 -3.00
4101 -2.49
4102 -3.01
4103 -3.68
4104 -3.62
4105 -2.92
4106 -2.11
4107 -2.59
4108 -1.78
4109 -1.88
4110 -0.83
4111 -1.24
4112 -2.16
4113 -1.12
4114 -0.12
4115 -0.52
4116 -1.25
4117 -1.60
4118 -2.31
4119 -2.11
4120 -0.49
4121 -1.42
4122 -1.50
4123 -1.46
4124 -1.35
4125 -1.21
4126 -2.04
4127 -1.51
4128 -0.89
4129 -0.76
4130 -0.98
4131 -1.40
4132 -1.23
4133 -0.91
4134 -1.45
4135 -0.92
4136 0.35
4137 0.63
4138 -0.33
4139 -0.91
4140 -0.09
4141 0.25
4142 0.79
4143 -0.39
4144 1.55
4145 -0.23
4146 0.28
4147 0.09
4148 0.37
4149 0.43
4150 -0.10
4151 -0.26
4152 0.87
4153 -0.14
4154 -0.38
4155 -0.05
4156 -1.06
4157 0.54
4158 -0.18
4159 0.07
4160 0.01
4161 0.05
4162 -0.58
4163 -1.03
4164 -0.13
4165 -0.69
4166 -1.15
4167 0.01
4168 -0.35
4169 0.93
4170 0.12
4171 -0.68
4172 0.39
4173 -0.42
4174 -0.11
4175 -1.76
4176 -0.46
4177 0.25
4178 -1.45
4179 -1.94
4180 -0.99
4181 -0.19
4182 -0.43
4183 0.47
4184 -0.66
4185 -1.49
4186 -2.61
4187 -2.11
4188 -1.49
4189 -2.38
4190 -2.03
4191 -1.49
4192 -2.05
4193 -2.23
4194 -1.95
4195 -3.87
4196 -3.81
4197 -2.70
4198 -3.57
4199 -3.48
4200 -3.16
4201 -3.32
4202 -3.11
4203 -5.00
4204 -4.91
4205 -5.78
4206 -5.08
4207 -4.55
4208 -4.15
4209 -5.00
4210 -6.29
4211 -6.54
4212 -7.23
4213 -7.93
4214 -5.87
4215 -7.17
4216 -4.98
4217 -4.51
4218 -4.16
4219 -4.20
4220 -4.89
4221 -4.06
4222 -4.54
4223 -4.50
4224 -4.18
4225 -4.67
4226 -4.33
4227 -5.87
4228 -5.67
4229 -6.06
4230 -6.83
4231 -6.04
4232 -7.02
4233 -6.41
4234 -5.78
4235 -5.47
4236 -5.38
4237 -3.36
4238 -0.82
4239 -2.91
4240 -2.28
4241 -3.36
4242 -2.30
4243 -3.04
4244 -1.84
4245 -2.66
4246 -2.24
4247 -3.58
4248 -2.83
4249 -3.04
4250 -4.77
4251 -3.73
4252 -2.84
4253 -3.05
4254 -3.79
4255 -2.82
4256 -2.07
4257 -2.57
4258 -4.21
4259 -3.24
4260 -1.28
4261 -2.45
4262 -2.25
4263 -1.61
4264 -2.40
4265 -3.58
4266 -2.21
4267 -2.38
4268 -2.97
4269 -5.31
4270 -4.78
4271 -5.36
4272 -4.69
4273 -5.51
4274 -5.38
4275 -3.98
4276 -3.91
4277 -4.84
4278 -3.03
4279 -5.19
4280 -3.95
4281 -4.66
4282 -3.58
4283 -3.22
4284 -3.62
4285 -3.15
4286 -2.81
4287 -4.75
4288 -4.56
4289 -4.69
4290 -3.43
4291 -2.65
4292 -2.69
4293 -2.94
4294 -2.99
4295 -3.15
4296 -2.84
4297 -2.36
4298 -3.28
4299 -2.58
4300 -2.20
4301 -3.43
4302 -1.77
4303 -2.90
4304 -1.38
4305 -1.52
4306 -2.78
4307 -2.99
4308 -3.22
4309 -4.03
4310 -4.37
4311 -4.15
4312 -3.73
4313 -3.67
4314 -3.40
4315 -4.21
4316 -5.20
4317 -3.97
4318 -3.90
4319 -3.54
4320 -3.03
4321 -4.57
4322 -4.26
4323 -4.26
4324 -3.42
4325 -3.58
4326 -4.46
4327 -3.78
4328 -3.83
4329 -3.77
4330 -3.36
4331 -2.35
4332 -3.45
4333 -4.02
4334 -2.59
4335 -3.77
4336 -6.21
4337 -3.34
4338 -3.35
4339 -0.63
4340 -2.86
4341 -1.54
4342 -0.60
4343 -0.37
4344 -1.08
4345 -0.17
4346 -0.45
4347 -0.86
4348 0.09
4349 0.39
4350 -1.69
4351 -1.02
4352 -1.41
4353 1.11
4354 1.24
4355 -1.16
4356 -0.13
4357 0.11
4358 -0.91
4359 -0.97
4360 -1.23
4361 -1.06
4362 0.15
4363 -0.76
4364 -0.30
4365 -0.51
4366 -0.71
4367 -1.63
4368 -1.59
4369 -1.64
4370 -0.13
4371 -0.73
4372 -2.24
4373 -2.47
4374 -2.14
4375 -3.31
4376 -2.82
4377 -1.36
4378 -2.18
4379 -1.02
4380 -0.32
4381 -0.02
4382 -1.30
4383 -0.44
4384 1.16
4385 0.37
4386 0.58
4387 -0.27
4388 -0.74
4389 -0.79
4390 -0.05
4391 -0.32
4392 0.74
4393 0.49
4394 -0.18
4395 0.66
4396 0.06
4397 -0.25
4398 -1.11
4399 0.21
4400 -0.38
4401 -1.03
4402 -2.28
4403 -2.43
4404 -1.22
4405 -2.46
4406 -1.73
4407 -1.91
4408 -2.19
4409 -2.09
4410 -3.44
4411 -2.18
4412 -1.76
4413 -3.32
4414 -3.30
4415 -2.69
4416 -4.22
4417 -5.02
4418 -5.20
4419 -6.57
4420 -4.80
4421 -4.44
4422 -2.72
4423 -4.64
4424 -1.57
4425 -2.11
4426 -3.00
4427 -3.94
4428 -4.04
4429 -5.09
4430 -3.11
4431 -3.46
4432 -4.09
4433 -3.93
4434 -3.08
4435 -5.35
4436 -2.90
4437 -3.81
4438 -3.52
4439 -2.65
4440 -2.54
4441 -1.55
4442 -1.73
4443 -2.33
4444 -2.76
4445 -3.86
4446 -3.44
4447 -4.95
4448 -2.94
4449 -4.74
4450 -4.18
4451 -3.16
4452 -3.06
4453 -3.35
4454 -3.30
4455 -5.50
4456 -4.88
4457 -4.76
4458 -3.69
4459 -5.22
4460 -4.43
4461 -3.65
4462 -2.44
4463 -3.69
4464 -2.96
4465 -2.74
4466 -3.84
4467 -3.73
4468 -2.33
4469 -1.62
4470 -3.40
4471 -3.10
4472 -2.84
4473 -5.60
4474 -5.30
4475 -4.35
4476 -3.90
4477 -4.60
4478 -2.62
4479 -2.59
4480 -2.80
4481 -5.17
4482 -4.32
4483 -4.09
4484 -3.80
4485 -4.00
4486 -3.89
4487 -4.06
4488 -5.72
4489 -5.30
4490 -5.20
4491 -4.72
4492 -6.11
4493 -5.14
4494 -5.44
4495 -6.50
4496 -6.58
4497 -5.90
4498 -6.33
4499 -5.43
4500 -6.80
4501 -5.71
4502 -6.44
4503 -6.79
4504 -6.11
4505 -4.74
4506 -4.12
4507 -5.28
4508 -4.47
4509 -3.15
4510 -3.21
4511 -3.90
4512 -3.34
4513 -5.27
4514 -5.53
4515 -5.38
4516 -5.60
4517 -5.40
4518 -4.16
4519 -5.60
4520 -6.63
4521 -5.83
4522 -5.79
4523 -4.41
4524 -6.75
4525 -5.88
4526 -4.79
4527 -5.07
4528 -5.27
4529 -4.97
4530 -5.77
4531 -4.72
4532 -4.99
4533 -3.97
4534 -5.61
4535 -5.49
4536 -5.22
4537 -3.91
4538 -3.72
4539 -3.89
4540 -4.13
4541 -3.22
4542 -4.00
4543 -2.91
4544 -3.91
4545 -4.20
4546 -5.16
4547 -2.77
4548 -4.23
4549 -2.51
4550 -1.74
4551 -2.25
4552 -3.06
4553 -1.76
4554 -1.96
4555 -2.07
4556 -2.29
4557 -2.76
4558 -2.21
4559 -1.08
4560 -1.54
4561 -1.02
4562 -1.39
4563 -2.43
4564 -1.98
4565 -2.12
4566 -2.41
4567 -2.21
4568 -3.02
4569 -2.50
4570 -5.35
4571 -3.25
4572 -1.83
4573 -3.11
4574 -4.02
4575 -5.39
4576 -5.36
4577 -3.84
4578 -3.39
4579 -2.05
4580 -2.47
4581 -4.15
4582 -3.92
4583 -4.26
4584 -3.21
4585 -2.60
4586 -3.45
4587 -3.22
4588 -2.16
4589 -3.38
4590 -3.01
4591 -3.43
4592 -2.76
4593 -2.34
4594 -3.85
4595 -3.88
4596 -4.34
4597 -3.68
4598 -3.37
4599 -2.25
4600 -2.98
4601 -3.07
4602 -2.53
4603 -3.69
4604 -3.46
4605 -4.50
4606 -4.43
4607 -3.83
4608 -4.49
4609 -4.65
4610 -3.71
4611 -3.84
4612 -3.61
4613 -3.58
4614 -3.15
4615 -3.66
4616 -4.91
4617 -4.32
4618 -4.14
4619 -3.52
4620 -4.12
4621 -3.99
4622 -4.72
4623 -3.84
4624 -3.50
4625 -3.18
4626 -1.28
4627 -2.15
4628 -3.20
4629 -4.01
4630 -2.13
4631 -3.72
4632 -3.51
4633 -4.37
4634 -4.58
4635 -3.82
4636 -4.88
4637 -2.96
4638 -3.47
4639 -2.03
4640 -1.61
4641 -3.10
4642 -4.18
4643 -2.62
4644 -1.30
4645 -0.08
4646 -2.70
4647 -0.66
4648 -1.61
4649 -0.93
4650 -2.42
4651 -0.33
4652 -1.50
4653 -0.85
4654 -2.57
4655 -1.29
4656 -1.65
4657 -2.04
4658 -0.13
4659 -1.55
4660 -0.94
4661 -2.12
4662 -1.23
4663 -1.74
4664 -1.94
4665 -3.19
4666 -3.19
4667 -2.62
4668 -4.69
4669 -3.93
4670 -4.01
4671 -3.86
4672 -2.55
4673 -2.91
4674 -3.22
4675 -1.72
4676 -1.24
4677 -1.14
4678 -2.11
4679 -2.52
4680 -2.07
4681 -4.04
4682 -3.14
4683 -4.29
4684 -1.71
4685 -1.56
4686 -5.29
4687 -2.48
4688 -2.24
4689 -1.56
4690 -0.92
4691 -0.87
4692 -2.90
4693 -4.09
4694 -3.64
4695 -3.90
4696 -3.85
4697 -3.55
4698 -2.73
4699 -4.09
4700 -4.43
4701 -4.22
4702 -4.75
4703 -3.88
4704 -3.36
4705 -3.04
4706 -3.43
4707 -2.80
4708 -2.73
4709 -2.21
4710 -1.07
4711 -3.43
4712 -2.66
4713 -2.77
4714 -3.44
4715 -3.07
4716 -3.94
4717 -2.18
4718 -3.85
4719 -2.25
4720 -2.99
4721 -3.19
4722 -2.77
4723 -2.65
4724 -2.92
4725 -3.57
4726 -3.00
4727 -4.28
4728 -2.00
4729 -3.17
4730 -2.93
4731 -3.68
4732 -5.03
4733 -4.22
4734 -4.40
4735 -3.83
4736 -3.49
4737 -2.58
4738 -3.13
4739 -3.01
4740 -3.72
4741 -2.76
4742 -2.57
4743 -3.85
4744 -2.86
4745 -2.03
4746 -1.91
4747 -1.39
4748 -2.23
4749 -2.77
4750 -1.60
4751 -0.69
4752 -1.38
4753 -1.27
4754 -3.93
4755 -3.24
4756 -4.23
4757 -2.15
4758 -1.77
4759 -2.69
4760 -1.14
4761 -1.84
4762 -2.20
4763 -2.31
4764 -2.26
4765 -2.57
4766 -3.51
4767 -4.21
4768 -3.51
4769 -2.47
4770 -2.68
4771 -3.88
4772 -4.86
4773 -4.43
4774 -4.62
4775 -2.85
4776 -4.27
4777 -3.01
4778 -4.58
4779 -3.20
4780 -3.15
4781 -3.43
4782 -4.37
4783 -3.28
4784 -3.46
4785 -2.44
4786 -2.05
4787 -2.14
4788 -3.34
4789 -3.22
4790 -2.76
4791 -4.70
4792 -4.65
4793 -4.97
4794 -2.76
4795 -3.49
4796 -4.21
4797 -3.66
4798 -3.30
4799 -4.66
4800 -3.56
4801 -3.85
4802 -4.12
4803 -4.20
4804 -3.64
4805 -3.55
4806 -5.15
4807 -3.94
4808 -3.22
4809 -1.51
4810 -2.89
4811 -2.44
4812 -2.75
4813 -2.00
4814 -1.16
4815 -1.80
4816 -2.33
4817 -2.94
4818 -3.27
4819 -2.53
4820 -4.29
4821 -3.34
4822 -3.25
4823 -3.59
4824 -4.04
4825 -4.70
4826 -3.33
4827 -2.85
4828 -3.48
4829 -3.76
4830 -2.13
4831 -2.24
4832 -1.47
4833 -1.76
4834 -1.20
4835 -0.86
4836 -0.72
4837 -0.05
4838 -2.16
4839 -0.36
4840 -1.61
4841 -0.27
4842 -0.25
4843 -0.08
4844 -0.26
4845 0.19
4846 -0.69
4847 0.68
4848 -0.65
4849 -0.04
4850 -1.00
4851 -1.16
4852 -0.43
4853 1.07
4854 0.50
4855 0.25
4856 -0.74
4857 -0.91
4858 0.84
4859 0.30
4860 -0.25
4861 -0.06
4862 -0.18
4863 0.36
4864 -0.40
4865 0.68
4866 -0.65
4867 -0.15
4868 -1.89
4869 -0.59
4870 -0.08
4871 0.13
4872 -0.41
4873 -1.52
4874 -0.76
4875 -0.55
4876 -0.85
4877 -1.15
4878 -0.54
4879 -1.01
4880 -1.50
4881 -1.94
4882 -0.10
4883 0.34
4884 1.00
4885 0.90
4886 0.14
4887 -0.25
4888 -0.22
4889 1.05
4890 -0.15
4891 0.84
4892 0.53
4893 0.00
4894 -0.25
4895 0.92
4896 -1.48
4897 -1.40
4898 -1.69
4899 -1.65
4900 -1.21
4901 -1.48
4902 -1.07
4903 -0.79
4904 -0.34
4905 0.77
4906 -0.97
4907 -0.77
4908 -0.78
4909 0.35
4910 -0.95
4911 -0.33
4912 -1.09
4913 1.34
4914 0.41
4915 0.27
4916 0.39
4917 -0.48
4918 -0.46
4919 -0.17
4920 -0.46
4921 -0.31
4922 -1.04
4923 -1.09
4924 -0.13
4925 0.40
4926 0.09
4927 -1.61
4928 -0.92
4929 -1.33
4930 -1.59
4931 -0.81
4932 -1.48
4933 0.35
4934 0.60
4935 0.71
4936 0.05
4937 0.76
4938 -0.56
4939 -1.67
4940 -1.23
4941 -0.89
4942 -0.80
4943 -1.55
4944 -2.13
4945 -1.38
4946 -1.62
4947 -1.80
4948 -1.65
4949 -2.81
4950 -1.11
4951 -0.40
4952 -0.44
4953 -1.86
4954 -0.36
4955 -2.06
4956 -2.48
4957 -1.73
4958 -1.30
4959 -1.57
4960 -1.72
4961 -2.17
4962 -1.15
4963 -2.30
4964 -0.48
4965 -2.63
4966 -1.54
4967 -2.03
4968 -2.29
4969 -2.46
4970 -2.40
4971 -2.37
4972 -2.09
4973 -2.41
4974 -2.63
4975 -3.29
4976 -2.72
4977 -3.45
4978 -2.25
4979 -1.66
4980 -1.69
4981 -2.38
4982 -2.03
4983 -2.28
4984 -2.28
4985 -2.91
4986 -1.05
4987 -1.68
4988 -0.52
4989 -0.13
4990 -0.62
4991 -0.96
4992 -0.91
4993 -1.39
4994 -1.74
4995 -0.63
4996 -0.92
4997 -1.30
4998 -1.82
4999 -0.83
5000 -0.92
5001 -2.03
5002 -0.39
5003 -0.25
5004 0.38
5005 -0.07
5006 0.71
5007 1.51
5008 -0.66
5009 -0.50
5010 -0.63
5011 -1.69
5012 -0.49
5013 -1.06
5014 -2.21
5015 -2.19
5016 -2.00
5017 -1.41
5018 -0.96
5019 -1.50
5020 -0.82
5021 -0.60
5022 -2.21
5023 -1.37
5024 -2.08
5025 -1.20
5026 -2.09
5027 -2.55
5028 -1.42
5029 -2.98
5030 -3.36
5031 -2.77
5032 -2.08
5033 -1.85
5034 -3.73
5035 -3.04
5036 -3.65
5037 -4.09
5038 -4.62
5039 -3.70
5040 -4.35
5041 -4.47
5042 -3.36
5043 -2.92
5044 -2.99
5045 -3.24
5046 -2.70
5047 -2.07
5048 -4.86
5049 -4.03
5050 -1.93
5051 -1.91
5052 -1.61
5053 -2.75
5054 -3.97
5055 -2.89
5056 -2.32
5057 -2.99
5058 -2.59
5059 -3.42
5060 -2.33
5061 -4.06
5062 -4.06
5063 -3.36
5064 -2.78
5065 -3.79
5066 -2.32
5067 -3.07
5068 -3.82
5069 -2.56
5070 -3.98
5071 -2.31
5072 -2.64
5073 -3.55
5074 -2.18
5075 -3.45
5076 -4.16
5077 -4.57
5078 -2.84
5079 -2.48
5080 -2.99
5081 -1.90
5082 -1.85
5083 -1.24
5084 -0.75
5085 -2.13
5086 -0.87
5087 -1.03
5088 -0.51
5089 -0.64
5090 -0.75
5091 -2.20
5092 -1.57
5093 -2.35
5094 -1.01
5095 -1.73
5096 -0.61
5097 0.30
5098 -1.03
5099 -0.56
5100 -0.43
5101 -2.18
5102 -1.12
5103 -1.81
5104 -1.65
5105 -1.53
5106 -1.27
5107 -0.66
5108 -1.86
5109 -1.64
5110 -2.03
5111 -2.42
5112 -3.03
5113 -2.63
5114 -0.72
5115 -2.19
5116 -1.49
5117 -1.71
5118 -2.27
5119 -3.45
5120 -2.54
5121 -0.16
5122 -0.36
5123 -0.66
5124 -2.10
5125 -2.60
5126 -2.06
5127 -2.41
5128 -2.48
5129 -2.68
5130 -2.80
5131 -2.86
5132 -1.93
5133 -3.26
5134 -3.58
5135 -3.34
5136 -1.59
5137 -2.29
5138 -2.38
5139 -3.30
5140 -3.48
5141 -4.93
5142 -2.53
5143 -2.55
5144 -3.10
5145 -2.41
5146 -3.09
5147 -3.15
5148 -4.60
5149 -3.23
5150 -3.61
5151 -3.10
5152 -3.48
5153 -3.78
5154 -3.07
5155 -2.40
5156 -2.58
5157 -2.06
5158 -1.90
5159 -1.35
5160 -2.44
5161 -0.55
5162 -0.60
5163 -1.17
5164 -1.51
5165 -0.64
5166 -0.31
5167 -0.52
5168 0.95
5169 0.12
5170 0.71
5171 -0.47
5172 -1.29
5173 -1.15
5174 -2.32
5175 -0.31
5176 -1.55
5177 -1.59
5178 -0.99
5179 -1.88
5180 -2.66
5181 -1.13
5182 -3.07
5183 -2.31
5184 -1.71
5185 -2.00
5186 -1.27
5187 -2.24
5188 -2.38
5189 -2.77
5190 -1.77
5191 -2.05
5192 -1.40
5193 -1.90
5194 -0.60
5195 -1.55
5196 -0.65
5197 -3.67
5198 -2.43
5199 -2.96
5200 -3.49
5201 -3.93
5202 -5.34
5203 -4.47
5204 -3.75
5205 -3.58
5206 -1.23
5207 -1.93
5208 -2.46
5209 -1.91
5210 -2.25
5211 -1.59
5212 -0.61
5213 -1.63
5214 -1.26
5215 -1.21
5216 -2.06
5217 -2.01
5218 -0.23
5219 -3.57
5220 -4.05
5221 -3.71
5222 -3.80
5223 -3.45
5224 -3.76
5225 -3.86
5226 -2.46
5227 -2.45
5228 -4.07
5229 -3.29
5230 -2.84
5231 -2.26
5232 -2.14
5233 -1.47
5234 -3.02
5235 -2.54
5236 -2.20
5237 -1.34
5238 -2.50
5239 -3.03
5240 -2.01
5241 -1.97
5242 -2.32
5243 -2.40
5244 -2.01
5245 -2.66
5246 -3.05
5247 -2.99
5248 -2.10
5249 -2.46
5250 -3.84
5251 -2.19
5252 -2.78
5253 -3.20
5254 -1.83
5255 -1.47
5256 -2.94
5257 -1.80
5258 -3.22
5259 -2.15
5260 -1.98
5261 -4.12
5262 -2.40
5263 -3.79
5264 -3.66
5265 -4.95
5266 -3.02
5267 -3.29
5268 -4.05
5269 -4.13
5270 -4.96
5271 -3.04
5272 -3.33
5273 -3.03
5274 -3.19
5275 -3.18
5276 -1.47
5277 -1.40
5278 -1.82
5279 -3.34
5280 -2.34
5281 -2.90
5282 -3.42
5283 -3.44
5284 -3.45
5285 -3.00
5286 -2.51
5287 -2.40
5288 -2.51
5289 -4.80
5290 -3.89
5291 -5.17
5292 -5.51
5293 -5.86
5294 -6.58
5295 -4.30
5296 -4.14
5297 -4.78
5298 -3.08
5299 -3.45
5300 -2.63
5301 -3.69
5302 -4.28
5303 -2.57
5304 -2.41
5305 -1.93
5306 -1.49
5307 -2.85
5308 -1.77
5309 -2.19
5310 -1.85
5311 -4.00
5312 -3.55
5313 -3.20
5314 -4.63
5315 -5.70
5316 -5.32
5317 -4.46
5318 -4.96
5319 -6.62
5320 -4.83
5321 -3.55
5322 -5.71
5323 -4.56
5324 -3.48
5325 -2.52
5326 -4.54
5327 -4.83
5328 -6.14
5329 -5.14
5330 -4.62
5331 -4.54
5332 -4.74
5333 -3.63
5334 -3.89
5335 -3.95
5336 -3.48
5337 -5.16
5338 -2.45
5339 -2.86
5340 -4.36
5341 -3.52
5342 -3.98
5343 -2.14
5344 -2.68
5345 -1.94
5346 -1.82
5347 -2.29
5348 -2.45
5349 -1.82
5350 -2.44
5351 -2.63
5352 -3.49
5353 -4.15
5354 -0.89
5355 -1.48
5356 -1.98
5357 -2.47
5358 -3.06
5359 -2.42
5360 -1.77
5361 -4.10
5362 -3.41
5363 -1.28
5364 -2.10
5365 -3.67
5366 -3.56
5367 -3.84
5368 -2.75
5369 -2.33
5370 -3.88
5371 -3.67
5372 -4.28
5373 -5.55
5374 -6.27
5375 -4.56
5376 -4.08
5377 -4.17
5378 -3.43
5379 -4.31
5380 -4.54
5381 -4.05
5382 -4.28
5383 -4.64
5384 -4.00
5385 -6.31
5386 -5.47
5387 -4.26
5388 -4.60
5389 -3.83
5390 -5.48
5391 -6.08
5392 -4.55
5393 -4.41
5394 -2.93
5395 -2.46
5396 -2.78
5397 -2.26
5398 -2.89
5399 -3.44
5400 -2.54
5401 -2.71
5402 -4.33
5403 -5.19
5404 -3.88
5405 -4.94
5406 -1.96
5407 -4.90
5408 -2.07
5409 -4.24
5410 -3.53
5411 -2.51
5412 -2.78
5413 -4.28
5414 -2.67
5415 -3.54
5416 -5.18
5417 -4.31
5418 -3.53
5419 -4.84
5420 -3.48
5421 -3.95
5422 -3.98
5423 -3.28
5424 -1.41
5425 -2.07
5426 -1.85
5427 -2.30
5428 -3.32
5429 -2.75
5430 -4.79
5431 -2.89
5432 -2.99
5433 -2.64
5434 -3.03
5435 -4.34
5436 -4.31
5437 -3.64
5438 -4.82
5439 -5.29
5440 -5.27
5441 -4.48
5442 -4.66
5443 -2.60
5444 -4.11
5445 -7.19
5446 -5.10
5447 -5.12
5448 -6.23
5449 -6.15
5450 -3.99
5451 -3.52
5452 -4.42
5453 -4.34
5454 -2.72
5455 -4.86
5456 -4.93
5457 -4.67
5458 -6.31
5459 -5.36
5460 -4.15
5461 -6.42
5462 -4.94
5463 -5.40
5464 -5.19
5465 -5.90
5466 -5.17
5467 -6.96
5468 -5.24
5469 -5.56
5470 -4.39
5471 -4.69
5472 -4.21
5473 -3.32
5474 -3.80
5475 -6.48
5476 -6.11
5477 -6.51
5478 -5.34
5479 -6.99
5480 -6.66
5481 -6.93
5482 -3.25
5483 -3.20
5484 -1.60
5485 -0.65
5486 -0.71
5487 -2.22
5488 -2.25
5489 -3.57
5490 -4.41
5491 -5.97
5492 -5.80
5493 -6.11
5494 -5.60
5495 -2.84
5496 -3.68
5497 -4.41
5498 -3.86
5499 -3.25
5500 -6.01
5501 -5.54
5502 -7.17
5503 -7.00
5504 -7.85
5505 -6.88
5506 -5.76
5507 -6.23
5508 -5.18
5509 -8.16
5510 -6.79
5511 -5.36
5512 -5.67
5513 -6.56
5514 -4.55
5515 -4.74
5516 -4.07
5517 -3.65
5518 -3.00
5519 -3.95
5520 -5.38
5521 -3.72
5522 -2.69
5523 -3.07
5524 -2.71
5525 -3.37
5526 -2.48
5527 -3.04
5528 -4.32
5529 -3.98
5530 -6.23
5531 -4.98
5532 -5.07
5533 -5.48
5534 -5.08
5535 -6.07
5536 -4.08
5537 -5.18
5538 -3.70
5539 -5.10
5540 -5.85
5541 -5.96
5542 -3.19
5543 -3.63
5544 -4.71
5545 -5.17
5546 -5.24
5547 -6.67
5548 -9.15
5549 -5.55
5550 -4.55
5551 -3.07
5552 -3.87
5553 -5.09
5554 -4.33
5555 -4.27
5556 -4.73
5557 -4.18
5558 -3.84
5559 -4.84
5560 -5.34
5561 -6.90
5562 -6.21
5563 -4.83
5564 -5.14
5565 -5.20
5566 -3.06
5567 -3.37
5568 -4.50
5569 -5.02
5570 -5.37
5571 -4.08
5572 -3.30
5573 -3.80
5574 -4.95
5575 -5.73
5576 -5.28
5577 -6.08
5578 -5.74
5579 -4.56
5580 -7.69
5581 -6.08
5582 -5.69
5583 -6.90
5584 -5.59
5585 -5.80
5586 -6.47
5587 -7.12
5588 -5.03
5589 -7.38
5590 -7.01
5591 -5.93
5592 -5.97
5593 -5.54
5594 -6.45
5595 -5.47
5596 -5.18
5597 -4.29
5598 -3.01
5599 -3.58
5600 -2.69
5601 -3.61
5602 -4.10
5603 -4.42
5604 -3.63
5605 -3.97
5606 -3.37
5607 -2.43
5608 -2.22
5609 -1.92
5610 -2.42
5611 -3.64
5612 -3.92
5613 -3.10
5614 -3.75
5615 -3.64
5616 -5.00
5617 -5.25
5618 -5.43
5619 -5.31
5620 -4.39
5621 -3.94
5622 -6.93
5623 -5.29
5624 -7.92
5625 -6.09
5626 -7.35
5627 -7.42
5628 -9.55
5629 -10.16
5630 -9.20
5631 -6.81
5632 -7.30
5633 -6.90
5634 -7.01
5635 -10.14
5636 -6.48
5637 -5.32
5638 -6.50
5639 -6.19
5640 -6.88
5641 -6.98
5642 -4.46
5643 -6.28
5644 -7.02
5645 -4.85
5646 -6.13
5647 -6.17
5648 -7.25
5649 -6.74
5650 -7.32
5651 -8.04
5652 -7.89
5653 -7.67
5654 -7.68
5655 -7.50
5656 -8.74
5657 -8.04
5658 -8.11
5659 -7.96
5660 -8.47
5661 -7.48
5662 -6.49
5663 -7.61
5664 -7.52
5665 -7.34
5666 -8.77
5667 -7.52
5668 -5.71
5669 -5.38
5670 -6.53
5671 -6.65
5672 -6.23
5673 -6.90
5674 -7.52
5675 -6.41
5676 -6.37
5677 -7.63
5678 -8.46
5679 -7.22
5680 -6.04
5681 -6.20
5682 -5.52
5683 -5.43
5684 -5.50
5685 -4.85
5686 -7.13
5687 -5.43
5688 -4.87
5689 -3.69
5690 -4.06
5691 -4.62
5692 -5.04
5693 -5.55
5694 -4.38
5695 -4.20
5696 -3.55
5697 -3.02
5698 -4.59
5699 -4.15
5700 -1.98
5701 -2.29
5702 -2.89
5703 -2.82
5704 -2.94
5705 -3.59
5706 -3.55
5707 -2.72
5708 -3.53
5709 -3.94
5710 -3.66
5711 -4.17
5712 -5.05
5713 -4.94
5714 -5.56
5715 -5.00
5716 -5.23
5717 -4.52
5718 -5.06
5719 -4.51
5720 -5.14
5721 -4.74
5722 -5.51
5723 -6.11
5724 -6.36
5725 -5.14
5726 -4.51
5727 -3.66
5728 -4.61
5729 -4.86
5730 -5.05
5731 -4.36
5732 -5.32
5733 -3.29
5734 -3.77
5735 -4.37
5736 -3.70
5737 -4.37
5738 -5.01
5739 -3.77
5740 -3.17
5741 -3.43
5742 -3.61
5743 -3.62
5744 -3.57
5745 -1.99
5746 -3.57
5747 -2.78
5748 -2.58
5749 -3.75
5750 -3.56
5751 -3.93
5752 -5.48
5753 -6.12
5754 -6.00
5755 -5.57
5756 -4.90
5757 -4.54
5758 -5.35
5759 -5.08
5760 -5.47
5761 -5.31
5762 -6.41
5763 -5.64
5764 -5.43
5765 -6.03
5766 -6.54
5767 -6.28
5768 -6.27
5769 -5.71
5770 -5.82
5771 -6.03
5772 -4.65
5773 -5.10
5774 -4.32
5775 -4.75
5776 -4.83
5777 -4.79
5778 -5.08
5779 -5.56
5780 -3.61
5781 -2.96
5782 -3.29
5783 -3.71
5784 -2.63
5785 -3.71
5786 -3.62
5787 -3.44
5788 -2.94
5789 -3.45
5790 -3.49
5791 -2.63
5792 -3.38
5793 -2.78
5794 -3.43
5795 -3.11
5796 -2.40
5797 -3.11
5798 -2.81
5799 -2.06
5800 -2.89
5801 -3.26
5802 -1.77
5803 -1.10
5804 -0.82
5805 -0.93
5806 -2.31
5807 -2.82
5808 -1.31
5809 -2.31
5810 -2.24
5811 -1.84
5812 0.32
5813 -0.06
5814 0.00
5815 -0.04
5816 -0.38
5817 -1.22
5818 -0.56
5819 -0.04
5820 -0.20
5821 -1.58
5822 -0.99
5823 -0.71
5824 -0.81
5825 -1.17
5826 -1.35
5827 -1.80
5828 -0.95
5829 -1.40
5830 -2.09
5831 -1.14
5832 -2.63
5833 -2.11
5834 -1.60
5835 -2.58
5836 -2.08
5837 -2.85
5838 -4.30
5839 -4.77
5840 -3.29
5841 -2.17
5842 -1.24
5843 -2.41
5844 -1.12
5845 -1.52
5846 -1.84
5847 -0.51
5848 -2.08
5849 -2.30
5850 -2.84
5851 -2.96
5852 -2.30
5853 -2.18
5854 -0.56
5855 -1.48
5856 -0.48
5857 -0.25
5858 -1.40
5859 -2.02
5860 -1.27
5861 0.51
5862 0.41
5863 1.07
5864 -0.36
5865 -0.50
5866 -0.22
5867 -1.58
5868 -2.35
5869 -2.22
5870 -0.25
5871 -0.14
5872 -0.23
5873 -1.01
5874 -0.54
5875 -0.85
5876 -0.75
5877 -0.45
5878 -1.03
5879 -0.04
5880 -1.01
5881 -0.49
5882 -0.69
5883 -0.31
5884 -1.38
5885 -0.48
5886 -0.15
5887 -0.33
5888 -0.04
5889 -0.01
5890 -0.57
5891 -0.09
5892 -0.28
5893 0.74
5894 0.22
5895 0.23
5896 -0.09
5897 0.72
5898 0.95
5899 0.04
5900 0.31
5901 -1.43
5902 0.43
5903 1.56
5904 1.32
5905 2.10
5906 2.18
5907 -0.60
5908 0.14
5909 -0.06
5910 0.27
5911 -0.57
5912 -0.91
5913 -0.58
5914 -0.76
5915 -1.51
5916 -1.78
5917 -2.07
5918 -1.05
5919 -1.92
5920 -1.98
5921 -3.69
5922 -3.73
5923 -3.19
5924 -2.93
5925 -3.09
5926 -4.12
5927 -3.98
5928 -4.27
5929 -4.50
5930 -4.85
5931 -4.04
5932 -4.72
5933 -3.99
5934 -4.54
5935 -4.59
5936 -5.37
5937 -4.91
5938 -3.96
5939 -3.43
5940 -2.50
5941 -2.63
5942 -2.70
5943 -1.77
5944 -2.30
5945 -3.68
5946 -2.06
5947 -4.42
5948 -4.08
5949 -2.63
5950 -3.85
5951 -2.16
5952 -2.52
5953 -2.76
5954 -2.89
5955 -3.87
5956 -2.95
5957 -1.93
5958 -3.12
5959 -2.09
5960 -1.82
5961 -2.13
5962 -2.11
5963 -2.27
5964 -3.10
5965 -2.90
5966 -1.82
5967 -1.62
5968 -2.73
5969 -3.39
5970 -2.72
5971 -2.41
5972 -3.03
5973 -3.26
5974 -2.58
5975 -2.92
5976 -3.64
5977 -3.12
5978 -2.63
5979 -1.10
5980 -3.81
5981 -3.19
5982 -2.98
5983 -4.11
5984 -4.26
5985 -3.04
5986 -2.25
5987 -3.08
5988 -4.07
5989 -3.08
5990 -4.18
5991 -4.47
5992 -4.67
5993 -3.98
5994 -4.15
5995 -4.49
5996 -3.75
5997 -2.62
5998 -4.14
5999 -3.38
6000 -3.53
6001 -3.98
6002 -4.48
6003 -3.51
6004 -2.01
6005 -1.20
6006 -0.37
6007 -0.58
6008 -0.34
6009 -2.38
6010 -1.37
6011 -1.86
6012 -1.79
6013 -2.92
6014 -1.86
6015 -2.30
6016 -2.35
6017 -2.43
6018 -1.79
6019 -2.89
6020 -2.65
6021 -3.29
6022 -3.18
6023 -4.22
6024 -3.16
6025 -2.31
6026 -3.37
6027 -3.26
6028 -2.65
6029 -3.04
6030 -3.16
6031 -2.67
6032 -2.55
6033 -1.71
6034 -2.38
6035 -1.53
6036 -1.80
6037 -2.66
6038 -1.52
6039 -1.60
6040 -1.53
6041 -1.49
6042 -2.37
6043 -1.52
6044 -1.81
6045 -1.87
6046 -0.83
6047 -1.46
6048 -2.21
6049 -3.81
6050 -3.86
6051 -3.63
6052 -3.69
6053 -4.36
6054 -4.69
6055 -4.89
6056 -4.40
6057 -5.25
6058 -4.49
6059 -3.99
6060 -3.63
6061 -2.92
6062 -3.82
6063 -4.13
6064 -4.78
6065 -4.44
6066 -4.19
6067 -6.03
6068 -6.83
6069 -6.12
6070 -5.60
6071 -5.14
6072 -3.32
6073 -4.30
6074 -3.94
6075 -3.87
6076 -3.61
6077 -2.90
6078 -3.72
6079 -3.71
6080 -3.56
6081 -3.36
6082 -3.10
6083 -4.45
6084 -3.67
6085 -4.16
6086 -4.22
6087 -4.18
6088 -4.27
6089 -3.98
6090 -3.82
6091 -4.56
6092 -3.17
6093 -3.42
6094 -2.81
6095 -3.25
6096 -3.43
6097 -1.91
6098 -2.17
6099 -1.25
6100 -0.71
6101 -1.52
6102 -0.91
6103 -0.75
6104 -1.64
6105 -1.02
6106 -2.27
6107 -2.89
6108 -2.05
6109 -2.88
6110 -2.66
6111 -3.37
6112 -2.76
6113 -2.36
6114 -1.99
6115 -3.91
6116 -3.98
6117 -3.77
6118 -4.46
6119 -3.12
6120 -4.21
6121 -2.97
6122 -5.03
6123 -3.60
6124 -3.66
6125 -2.78
6126 -4.01
6127 -3.31
6128 -2.79
6129 -2.29
6130 -2.94
6131 -4.83
6132 -3.75
6133 -4.42
6134 -4.71
6135 -4.61
6136 -5.23
6137 -5.36
6138 -5.32
6139 -4.97
6140 -3.70
6141 -4.10
6142 -3.16
6143 -4.37
6144 -2.93
6145 -2.80
6146 -2.98
6147 -3.91
6148 -3.71
6149 -3.96
6150 -2.57
6151 -3.05
6152 -2.42
6153 -3.70
6154 -4.07
6155 -4.60
6156 -3.96
6157 -4.10
6158 -4.41
6159 -3.93
6160 -3.16
6161 -3.74
6162 -3.45
6163 -2.81
6164 -3.55
6165 -3.61
6166 -3.12
6167 -2.51
6168 -4.08
6169 -3.05
6170 -3.23
6171 -2.05
6172 -3.83
6173 -2.85
6174 -3.69
6175 -4.29
6176 -4.31
6177 -4.87
6178 -3.71
6179 -3.37
6180 -2.49
6181 -3.65
6182 -3.84
6183 -3.11
6184 -2.93
6185 -3.32
6186 -3.22
6187 -3.35
6188 -3.75
6189 -2.57
6190 -2.73
6191 -2.88
6192 -3.47
6193 -2.86
6194 -3.06
6195 -3.80
6196 -3.66
6197 -4.02
6198 -3.77
6199 -3.72
6200 -2.92
6201 -3.43
6202 -4.38
6203 -3.74
6204 -2.71
6205 -3.15
6206 -2.60
6207 -2.68
6208 -3.32
6209 -3.29
6210 -3.07
6211 -2.82
6212 -3.19
6213 -3.54
6214 -3.03
6215 -3.95
6216 -3.28
6217 -3.78
6218 -4.10
6219 -4.73
6220 -4.75
6221 -4.57
6222 -3.90
6223 -4.66
6224 -3.70
6225 -3.11
6226 -3.06
6227 -2.52
6228 -2.16
6229 -2.49
6230 -2.39
6231 -2.49
6232 -2.69
6233 -3.98
6234 -3.89
6235 -4.66
6236 -3.57
6237 -3.07
6238 -3.50
6239 -3.73
6240 -4.36
6241 -3.96
6242 -4.45
6243 -3.25
6244 -3.73
6245 -3.95
6246 -4.29
6247 -4.59
6248 -3.93
6249 -4.59
6250 -5.34
6251 -3.60
6252 -4.08
6253 -4.63
6254 -4.44
6255 -3.46
6256 -3.69
6257 -4.25
6258 -2.93
6259 -1.86
6260 -1.08
6261 -1.98
6262 -2.71
6263 -3.00
6264 -2.93
6265 -4.00
6266 -4.12
6267 -3.90
6268 -4.87
6269 -4.16
6270 -6.11
6271 -5.80
6272 -5.08
6273 -3.76
6274 -3.64
6275 -3.92
6276 -5.47
6277 -3.92
6278 -5.33
6279 -5.17
6280 -3.53
6281 -4.01
6282 -3.62
6283 -4.01
6284 -3.85
6285 -2.74
6286 -2.15
6287 -2.86
6288 -2.71
6289 -2.14
6290 -2.53
6291 -3.74
6292 -3.76
6293 -2.57
6294 -4.30
6295 -4.05
6296 -3.52
6297 -4.72
6298 -3.70
6299 -2.47
6300 -3.63
6301 -3.59
6302 -4.62
6303 -3.54
6304 -3.80
6305 -3.84
6306 -2.61
6307 -2.81
6308 -3.78
6309 -4.22
6310 -4.72
6311 -4.10
6312 -2.96
6313 -3.04
6314 -2.52
6315 -3.53
6316 -2.05
6317 -2.82
6318 -3.77
6319 -3.63
6320 -3.95
6321 -3.18
6322 -3.61
6323 -3.49
6324 -3.94
6325 -3.94
6326 -4.27
6327 -4.01
6328 -3.01
6329 -1.88
6330 -1.85
6331 -2.47
6332 -1.15
6333 -2.26
6334 -2.52
6335 -3.10
6336 -2.71
6337 -3.13
6338 -3.51
6339 -4.09
6340 -3.59
6341 -2.95
6342 -3.05
6343 -3.84
6344 -5.26
6345 -5.41
6346 -4.33
6347 -3.62
6348 -3.66
6349 -2.67
6350 -3.47
6351 -2.49
6352 -4.27
6353 -4.34
6354 -6.01
6355 -3.11
6356 -3.78
6357 -3.04
6358 -4.10
6359 -3.81
6360 -4.05
6361 -4.72
6362 -4.28
6363 -4.47
6364 -4.56
6365 -4.22
6366 -3.69
6367 -4.15
6368 -4.46
6369 -5.55
6370 -5.06
6371 -4.98
6372 -3.97
6373 -5.25
6374 -4.02
6375 -6.44
6376 -4.69
6377 -4.11
6378 -3.10
6379 -4.86
6380 -5.14
6381 -3.27
6382 -4.32
6383 -4.56
6384 -4.65
6385 -4.49
6386 -5.67
6387 -6.34
6388 -5.45
6389 -5.64
6390 -5.81
6391 -4.62
6392 -5.26
6393 -4.49
6394 -3.86
6395 -4.07
6396 -3.16
6397 -3.94
6398 -4.61
6399 -4.18
6400 -4.12
6401 -2.89
6402 -3.53
6403 -3.37
6404 -3.70
6405 -3.07
6406 -3.66
6407 -5.20
6408 -3.95
6409 -4.37
6410 -4.73
6411 -4.99
6412 -3.72
6413 -4.10
6414 -3.76
6415 -3.94
6416 -3.40
6417 -4.71
6418 -4.26
6419 -4.75
6420 -6.20
6421 -5.15
6422 -6.35
6423 -6.34
6424 -5.64
6425 -5.93
6426 -5.50
6427 -6.80
6428 -5.56
6429 -6.13
6430 -7.01
6431 -4.95
6432 -4.87
6433 -3.85
6434 -3.62
6435 -3.70
6436 -4.37
6437 -4.29
6438 -4.63
6439 -4.98
6440 -7.59
6441 -5.40
6442 -5.39
6443 -4.87
6444 -5.77
6445 -5.77
6446 -5.28
6447 -6.22
6448 -5.13
6449 -5.93
6450 -5.01
6451 -5.31
6452 -5.65
6453 -3.75
6454 -6.88
6455 -5.43
6456 -5.82
6457 -6.22
6458 -6.02
6459 -5.55
6460 -6.42
6461 -5.21
6462 -5.72
6463 -7.45
6464 -7.70
6465 -6.85
6466 -6.95
6467 -5.55
6468 -5.71
6469 -5.67
6470 -4.81
6471 -5.34
6472 -4.41
6473 -6.27
6474 -5.19
6475 -4.02
6476 -5.29
6477 -3.62
6478 -3.28
6479 -2.37
6480 -2.53
6481 -3.35
6482 -3.53
6483 -3.15
6484 -4.15
6485 -5.02
6486 -3.81
6487 -3.88
6488 -3.91
6489 -4.11
6490 -4.61
6491 -5.20
6492 -5.92
6493 -6.63
6494 -4.65
6495 -4.85
6496 -5.21
6497 -4.10
6498 -4.07
6499 -4.78
6500 -4.61
6501 -4.22
6502 -3.31
6503 -3.42
6504 -3.74
6505 -5.00
6506 -6.45
6507 -5.64
6508 -4.49
6509 -5.09
6510 -3.55
6511 -5.38
6512 -5.05
6513 -4.89
6514 -4.67
6515 -4.41
6516 -4.77
6517 -4.30
6518 -4.40
6519 -3.78
6520 -2.85
6521 -2.88
6522 -3.80
6523 -3.48
6524 -4.23
6525 -4.69
6526 -5.93
6527 -4.69
6528 -4.35
6529 -3.49
6530 -2.84
6531 -4.13
6532 -3.82
6533 -2.50
6534 -2.41
6535 -3.57
6536 -2.69
6537 -1.34
6538 -2.36
6539 -3.18
6540 -1.67
6541 -3.02
6542 -2.04
6543 -1.47
6544 -0.82
6545 -1.56
6546 -1.86
6547 -2.10
6548 -3.68
6549 -1.95
6550 -1.53
6551 -3.52
6552 -2.94
6553 -3.32
6554 -1.73
6555 -3.29
6556 -1.76
6557 -3.05
6558 -2.58
6559 -2.82
6560 -3.55
6561 -2.26
6562 -2.66
6563 -2.53
6564 -1.83
6565 -3.24
6566 -1.94
6567 -1.47
6568 -1.66
6569 -2.50
6570 -1.34
6571 -1.66
6572 -2.06
6573 -2.37
6574 -1.18
6575 -2.03
6576 -3.10
6577 -1.56
6578 -2.04
6579 -1.57
6580 -3.22
6581 -3.87
6582 -2.40
6583 -2.50
6584 -2.76
6585 -2.36
6586 -2.57
6587 -2.98
6588 -3.51
6589 -3.79
6590 -3.62
6591 -2.90
6592 -3.10
6593 -3.60
6594 -3.39
6595 -3.73
6596 -3.82
6597 -3.58
6598 -4.28
6599 -3.09
6600 -3.91
6601 -3.26
6602 -2.81
6603 -3.47
6604 -4.11
6605 -4.32
6606 -3.98
6607 -4.95
6608 -4.90
6609 -3.61
6610 -3.15
6611 -3.69
6612 -4.18
6613 -3.80
6614 -3.71
6615 -3.83
6616 -3.58
6617 -4.47
6618 -4.05
6619 -3.79
6620 -4.09
6621 -4.30
6622 -2.21
6623 -0.97
6624 -3.50
6625 -2.46
6626 -1.79
6627 -2.23
6628 -1.11
6629 -1.87
6630 -3.91
6631 -2.94
6632 -3.54
6633 -3.18
6634 -2.68
6635 -4.34
6636 -2.93
6637 -3.56
6638 -2.95
6639 -2.40
6640 -2.05
6641 -2.15
6642 -2.33
6643 -1.53
6644 -1.61
6645 -3.20
6646 -3.57
6647 -2.56
6648 -3.08
6649 -2.89
6650 -2.99
6651 -4.68
6652 -3.96
6653 -3.94
6654 -5.13
6655 -4.25
6656 -3.34
6657 -2.88
6658 -3.42
6659 -3.05
6660 -1.72
6661 -1.62
6662 -2.11
6663 -2.20
6664 -2.97
6665 -3.08
6666 -2.43
6667 -2.45
6668 -3.28
6669 -2.30
6670 -2.13
6671 -2.51
6672 -3.05
6673 -2.40
6674 -2.48
6675 -2.41
6676 -3.46
6677 -3.77
6678 -2.23
6679 -2.55
6680 -2.41
6681 -1.56
6682 -0.93
6683 -1.66
6684 -1.91
6685 -2.20
6686 -3.98
6687 -2.91
6688 -2.76
6689 -3.11
6690 -2.19
6691 -2.61
6692 -3.30
6693 -1.64
6694 -2.51
6695 -2.64
6696 -1.39
6697 -1.58
6698 -1.29
6699 -0.66
6700 -2.35
6701 -1.79
6702 -2.33
6703 -2.66
6704 -3.06
6705 -3.17
6706 -1.24
6707 -1.39
6708 -1.82
6709 -2.44
6710 -1.72
6711 -1.19
6712 -1.01
6713 -0.56
6714 -0.99
6715 -0.34
6716 -0.45
6717 -0.54
6718 0.14
6719 -0.69
6720 -0.86
6721 -1.23
6722 -0.17
6723 -0.00
6724 -0.18
6725 -0.67
6726 -0.75
6727 0.30
6728 -0.78
6729 -0.13
6730 0.16
6731 -0.16
6732 0.57
6733 -0.02
6734 -0.13
6735 -0.98
6736 -1.20
6737 -0.85
6738 -0.67
6739 -0.05
6740 -1.76
6741 -2.61
6742 -1.18
6743 -1.86
6744 -1.11
6745 -1.29
6746 -0.48
6747 -0.53
6748 -0.47
6749 -1.01
6750 -1.72
6751 -1.70
6752 -0.52
6753 -0.41
6754 -0.76
6755 -2.13
6756 -0.55
6757 -1.17
6758 -2.54
6759 -1.46
6760 -1.44
6761 -1.36
6762 -2.43
6763 -2.11
6764 -2.64
6765 -3.23
6766 -3.01
6767 -1.59
6768 -1.54
6769 -1.40
6770 -0.35
6771 -1.50
6772 -2.09
6773 -2.24
6774 -3.03
6775 -3.60
6776 -3.38
6777 -2.05
6778 -2.56
6779 -2.82
6780 -3.33
6781 -3.93
6782 -3.30
6783 -2.95
6784 -2.93
6785 -3.39
6786 -2.91
6787 -2.41
6788 -1.61
6789 -1.06
6790 -1.88
6791 -2.89
6792 -2.55
6793 -2.52
6794 -3.25
6795 -2.34
6796 -2.94
6797 -2.87
6798 -3.21
6799 -3.21
6800 -3.01
6801 -3.75
6802 -3.32
6803 -3.02
6804 -2.32
6805 -3.18
6806 -2.19
6807 -2.93
6808 -1.34
6809 -1.24
6810 -1.20
6811 -2.69
6812 -2.78
6813 -1.97
6814 -1.74
6815 -1.94
6816 -1.82
6817 -2.81
6818 -1.91
6819 -1.77
6820 -2.14
6821 -0.72
6822 -1.89
6823 -3.01
6824 -2.24
6825 -1.95
6826 -1.28
6827 0.01
6828 -1.65
6829 -0.30
6830 -0.49
6831 -0.12
6832 -1.08
6833 -0.08
6834 -0.77
6835 -0.24
6836 -1.06
6837 -2.55
6838 -2.38
6839 -2.32
6840 -1.76
6841 -1.22
6842 -1.02
6843 -0.98
6844 -0.30
6845 -1.20
6846 -0.78
6847 -1.00
6848 -0.87
6849 0.41
6850 -0.47
6851 0.58
6852 -0.02
6853 -0.54
6854 -0.66
6855 -1.82
6856 -2.35
6857 -2.82
6858 -3.38
6859 -2.55
6860 -2.44
6861 -2.08
6862 -2.63
6863 -2.72
6864 -2.71
6865 -1.39
6866 -3.15
6867 -2.95
6868 -1.53
6869 -1.52
6870 -2.79
6871 -2.55
6872 -2.03
6873 -1.12
6874 -1.89
6875 -1.86
6876 0.36
6877 -1.56
6878 -1.68
6879 -1.02
6880 -2.19
6881 -1.71
6882 -2.51
6883 -2.04
6884 -2.78
6885 -2.73
6886 -3.60
6887 -4.09
6888 -4.72
6889 -4.15
6890 -4.16
6891 -4.85
6892 -5.25
6893 -5.74
6894 -5.30
6895 -4.11
6896 -4.77
6897 -5.76
6898 -5.08
6899 -5.24
6900 -6.83
6901 -7.04
6902 -6.65
6903 -7.11
6904 -6.67
6905 -7.00
6906 -5.23
6907 -4.46
6908 -5.85
6909 -6.07
6910 -6.40
6911 -4.48
6912 -4.80
6913 -4.48
6914 -4.08
6915 -4.69
6916 -3.44
6917 -5.11
6918 -4.30
6919 -5.08
6920 -3.77
6921 -5.25
6922 -3.58
6923 -4.04
6924 -5.14
6925 -4.40
6926 -5.54
6927 -4.07
6928 -4.66
6929 -4.18
6930 -4.24
6931 -3.85
6932 -3.57
6933 -4.59
6934 -4.39
6935 -3.75
6936 -4.02
6937 -5.12
6938 -3.90
6939 -2.93
6940 -5.10
6941 -4.64
6942 -5.13
6943 -5.18
6944 -6.34
6945 -4.05
6946 -5.57
6947 -4.74
6948 -2.97
6949 -3.45
6950 -4.23
6951 -4.41
6952 -4.68
6953 -4.78
6954 -4.76
6955 -4.89
6956 -5.65
6957 -4.46
6958 -3.60
6959 -4.86
6960 -4.51
6961 -5.01
6962 -4.64
6963 -6.00
6964 -4.80
6965 -4.09
6966 -3.90
6967 -3.64
6968 -4.45
6969 -4.42
6970 -5.71
6971 -5.11
6972 -6.04
6973 -6.23
6974 -6.38
6975 -6.13
6976 -5.48
6977 -5.47
6978 -4.79
6979 -3.21
6980 -4.23
6981 -4.47
6982 -5.50
6983 -4.01
6984 -3.40
6985 -4.20
6986 -4.42
6987 -4.64
6988 -5.21
6989 -5.66
6990 -5.24
6991 -5.67
6992 -5.11
6993 -5.52
6994 -4.50
6995 -4.94
6996 -4.36
6997 -2.37
6998 -4.12
6999 -4.87
7000 -3.22
7001 -2.41
7002 -2.60
7003 -3.81
7004 -3.74
7005 -2.63
7006 -3.96
7007 -2.74
7008 -2.55
7009 -2.17
7010 -1.61
7011 -1.92
7012 -2.01
7013 -2.58
7014 -2.47
7015 -4.38
7016 -4.22
7017 -3.03
7018 -4.45
7019 -5.25
7020 -5.96
7021 -6.00
7022 -5.45
7023 -6.51
7024 -6.70
7025 -6.05
7026 -5.95
7027 -6.13
7028 -6.59
7029 -5.61
7030 -6.18
7031 -6.23
7032 -6.00
7033 -5.55
7034 -5.57
7035 -6.72
7036 -5.33
7037 -4.23
7038 -6.28
7039 -5.11
7040 -5.72
7041 -5.59
7042 -5.20
7043 -6.07
7044 -5.79
7045 -6.35
7046 -5.51
7047 -6.03
7048 -6.44
7049 -6.65
7050 -6.20
7051 -5.80
7052 -4.26
7053 -4.64
7054 -5.45
7055 -5.60
7056 -5.76
7057 -6.22
7058 -5.37
7059 -4.73
7060 -5.10
7061 -6.12
7062 -6.67
7063 -6.38
7064 -6.07
7065 -5.67
7066 -5.69
7067 -6.69
7068 -6.35
7069 -7.26
7070 -5.92
7071 -6.33
7072 -6.36
7073 -6.96
7074 -8.06
7075 -8.10
7076 -6.97
7077 -7.28
7078 -5.80
7079 -5.95
7080 -4.69
7081 -6.59
7082 -6.41
7083 -6.93
7084 -7.37
7085 -7.17
7086 -7.03
7087 -7.45
7088 -7.45
7089 -8.16
7090 -9.01
7091 -11.20
7092 -8.01
7093 -7.92
7094 -6.83
7095 -7.16
7096 -8.16
7097 -7.81
7098 -7.93
7099 -9.77
7100 -7.92
7101 -7.65
7102 -8.30
7103 -8.89
7104 -10.25
7105 -10.16
7106 -10.07
7107 -8.32
7108 -6.85
7109 -7.96
7110 -7.98
7111 -8.12
7112 -8.43
7113 -9.45
7114 -9.05
7115 -9.79
7116 -9.93
7117 -10.73
7118 -8.56
7119 -9.96
7120 -8.08
7121 -9.60
7122 -10.84
7123 -9.23
7124 -12.88
7125 -12.36
7126 -12.03
7127 -14.07
7128 -13.54
7129 -9.67
7130 -8.95
7131 -15.94
7132 -5.20
7133 -12.35
7134 -7.66
7135 -6.65
7136 -10.92
7137 -6.10
7138 -9.46
7139 -10.40
7140 -7.31
7141 -10.37
7142 -6.53
7143 -6.11
7144 -6.39
7145 -8.45
7146 -9.28
7147 -11.06
7148 -9.92
7149 -9.68
7150 -9.97
7151 -6.03
7152 -10.21
7153 -6.40
7154 -6.10
7155 -8.05
7156 -6.93
7157 -7.10
7158 -6.98
7159 -5.20
7160 -7.82
7161 -8.79
7162 -7.76
7163 -9.18
7164 -5.85
7165 -8.56
7166 -8.04
7167 -7.88
7168 -7.67
7169 -7.18
7170 -7.45
7171 -7.32
7172 -9.56
7173 -8.40
7174 -6.52
7175 -7.44
7176 -6.90
7177 -5.86
7178 -5.16
7179 -5.90
7180 -6.29
7181 -6.88
7182 -7.69
7183 -7.33
7184 -6.85
7185 -7.01
7186 -6.06
7187 -8.58
7188 -7.83
7189 -8.39
7190 -6.91
7191 -6.77
7192 -5.93
7193 -7.07
7194 -5.74
7195 -6.01
7196 -4.24
7197 -5.18
7198 -5.46
7199 -3.67
7200 -4.70
7201 -4.41
7202 -5.22
7203 -4.03
7204 -4.19
7205 -4.90
7206 -4.40
7207 -5.42
7208 -5.27
7209 -4.60
7210 -6.43
7211 -4.90
7212 -4.21
7213 -5.14
7214 -5.28
7215 -4.51
7216 -5.79
7217 -6.03
7218 -4.96
7219 -6.48
7220 -6.71
7221 -6.03
7222 -7.62
7223 -5.48
7224 -5.35
7225 -5.90
7226 -7.34
7227 -7.16
7228 -6.53
7229 -7.37
7230 -7.96
7231 -7.71
7232 -9.47
7233 -8.93
7234 -8.10
7235 -8.17
7236 -8.60
7237 -8.98
7238 -6.27
7239 -5.32
7240 -4.22
7241 -5.17
7242 -5.66
7243 -6.62
7244 -5.71
7245 -6.46
7246 -5.36
7247 -5.47
7248 -5.52
7249 -6.68
7250 -6.38
7251 -5.86
7252 -5.50
7253 -4.32
7254 -4.04
7255 -6.68
7256 -4.33
7257 -5.06
7258 -4.48
7259 -5.96
7260 -6.05
7261 -5.19
7262 -6.30
7263 -5.39
7264 -5.14
7265 -4.98
7266 -3.72
7267 -5.79
7268 -4.69
7269 -4.90
7270 -6.09
7271 -4.89
7272 -7.52
7273 -5.30
7274 -6.50
7275 -5.80
7276 -5.42
7277 -5.32
7278 -5.32
7279 -4.63
7280 -6.25
7281 -5.70
7282 -3.15
7283 -3.50
7284 -3.37
7285 -4.01
7286 -4.97
7287 -4.68
7288 -3.02
7289 -3.04
7290 -3.98
7291 -5.20
7292 -3.91
7293 -4.27
7294 -3.81
7295 -5.38
7296 -4.60
7297 -2.75
7298 -2.49
7299 -3.20
7300 -2.93
7301 -3.19
7302 -5.61
7303 -6.32
7304 -4.01
7305 -3.07
7306 -4.61
7307 -1.81
7308 -4.39
7309 -1.91
7310 -3.45
7311 -3.07
7312 -2.77
7313 -2.20
7314 -2.23
7315 -1.96
7316 -2.39
7317 -2.93
7318 -2.37
7319 -2.66
7320 -1.20
7321 -2.30
7322 -2.35
7323 -3.14
7324 -5.10
7325 -1.88
7326 -2.93
7327 -3.45
7328 -4.48
7329 -4.49
7330 -3.68
7331 -3.43
7332 -3.53
7333 -3.73
7334 -2.21
7335 -4.65
7336 -3.35
7337 -4.19
7338 -3.92
7339 -3.45
7340 -3.73
7341 -3.51
7342 -4.76
7343 -3.02
7344 -4.65
7345 -4.52
7346 -6.14
7347 -3.80
7348 -8.14
7349 -6.39
7350 -7.91
7351 -5.86
7352 -7.50
7353 -6.64
7354 -5.69
7355 -5.85
7356 -5.98
7357 -6.23
7358 -7.17
7359 -7.10
7360 -7.87
7361 -5.35
7362 -5.28
7363 -5.24
7364 -6.76
7365 -4.72
7366 -4.44
7367 -4.73
7368 -5.99
7369 -4.84
7370 -3.83
7371 -4.30
7372 -4.51
7373 -4.58
7374 -4.03
7375 -5.36
7376 -4.35
7377 -4.75
7378 -4.30
7379 -4.47
7380 -4.80
7381 -3.98
7382 -4.26
7383 -5.21
7384 -5.55
7385 -4.06
7386 -5.11
7387 -5.44
7388 -6.65
7389 -3.92
7390 -3.92
7391 -4.68
7392 -5.21
7393 -5.10
7394 -5.84
7395 -4.80
7396 -5.58
7397 -4.90
7398 -6.13
7399 -4.32
7400 -6.82
7401 -7.81
7402 -7.79
7403 -6.97
7404 -8.48
7405 -6.89
7406 -7.39
7407 -6.41
7408 -6.03
7409 -6.54
7410 -5.66
7411 -6.64
7412 -6.65
7413 -7.30
7414 -6.49
7415 -5.36
7416 -5.72
7417 -5.61
7418 -5.78
7419 -4.87
7420 -6.17
7421 -6.13
7422 -5.69
7423 -4.87
7424 -3.96
7425 -3.99
7426 -4.45
7427 -4.56
7428 -5.01
7429 -4.01
7430 -6.72
7431 -4.86
7432 -6.15
7433 -4.49
7434 -4.35
7435 -6.42
7436 -6.06
7437 -5.14
7438 -4.94
7439 -4.53
7440 -4.55
7441 -4.44
7442 -5.08
7443 -4.81
7444 -4.66
7445 -6.05
7446 -4.97
7447 -4.78
7448 -3.70
7449 -3.42
7450 -3.14
7451 -4.49
7452 -5.13
7453 -6.67
7454 -4.86
7455 -6.54
7456 -5.80
7457 -6.25
7458 -6.19
7459 -6.88
7460 -6.35
7461 -5.69
7462 -5.80
7463 -4.87
7464 -5.48
7465 -4.32
7466 -5.13
7467 -4.96
7468 -4.59
7469 -3.67
7470 -4.05
7471 -3.97
7472 -4.49
7473 -4.19
7474 -4.26
7475 -4.03
7476 -4.27
7477 -4.56
7478 -3.40
7479 -4.06
7480 -3.98
7481 -3.85
7482 -4.57
7483 -4.77
7484 -4.11
7485 -4.98
7486 -4.74
7487 -4.66
7488 -4.22
7489 -3.49
7490 -5.42
7491 -3.69
7492 -3.23
7493 -4.84
7494 -4.50
7495 -4.83
7496 -4.25
7497 -5.38
7498 -4.82
7499 -4.74
7500 -4.55
7501 -5.13
7502 -4.68
7503 -4.61
7504 -4.71
7505 -2.57
7506 -2.65
7507 -2.32
7508 -2.97
7509 -3.30
7510 -2.47
7511 -2.45
7512 -3.82
7513 -4.43
7514 -3.47
7515 -3.82
7516 -3.40
7517 -2.00
7518 -2.77
7519 -3.10
7520 -2.97
7521 -3.12
7522 -3.94
7523 -4.63
7524 -3.62
7525 -3.83
7526 -3.61
7527 -3.38
7528 -3.95
7529 -3.75
7530 -3.48
7531 -3.18
7532 -2.76
7533 -2.56
7534 -3.36
7535 -2.37
7536 -1.01
7537 -2.90
7538 -2.56
7539 -3.23
7540 -4.11
7541 -3.89
7542 -2.98
7543 -2.98
7544 -3.18
7545 -5.01
7546 -4.29
7547 -3.38
7548 -3.86
7549 -4.24
7550 -4.28
7551 -2.69
7552 -2.71
7553 -2.70
7554 -2.40
7555 -2.82
7556 -3.08
7557 -2.71
7558 -3.07
7559 -2.67
7560 -1.72
7561 -1.78
7562 -2.28
7563 -2.84
7564 -2.39
7565 -3.20
7566 -2.77
7567 -3.11
7568 -2.06
7569 -2.93
7570 -2.16
7571 -1.72
7572 -0.47
7573 -1.56
7574 -2.14
7575 -1.09
7576 -1.19
7577 -1.05
7578 0.71
7579 -0.40
7580 -0.31
7581 -0.42
7582 -1.03
7583 -1.80
7584 -2.32
7585 -2.46
7586 -3.02
7587 -2.56
7588 -2.35
7589 -2.36
7590 -3.53
7591 -2.43
7592 -3.06
7593 -1.71
7594 -2.47
7595 -2.39
7596 -2.76
7597 -2.26
7598 -2.44
7599 -2.29
7600 -2.93
7601 -2.49
7602 -3.10
7603 -1.81
7604 -1.94
7605 -1.99
7606 -2.85
7607 -2.38
7608 -1.10
7609 -2.87
7610 -2.27
7611 -2.38
7612 -1.75
7613 -3.23
7614 -2.17
7615 -2.13
7616 -2.50
7617 -2.95
7618 -2.30
7619 -1.57
7620 -0.85
7621 -2.12
7622 -1.71
7623 -1.77
7624 -0.72
7625 -0.82
7626 -0.45
7627 -2.58
7628 -3.93
7629 -3.23
7630 -2.35
7631 -1.70
7632 -2.40
7633 -1.81
7634 -2.51
7635 -1.45
7636 -2.13
7637 -2.32
7638 -2.58
7639 -2.50
7640 -1.53
7641 -0.62
7642 -0.82
7643 -0.14
7644 -2.10
7645 -1.12
7646 -2.92
7647 -2.33
7648 -2.43
7649 -2.51
7650 -2.32
7651 -3.59
7652 -2.97
7653 -2.43
7654 -3.01
7655 -2.53
7656 -1.54
7657 -2.34
7658 -2.80
7659 -3.19
7660 -3.44
7661 -3.19
7662 -2.13
7663 -2.31
7664 -2.24
7665 -3.19
7666 -3.25
7667 -3.35
7668 -3.79
7669 -3.73
7670 -4.52
7671 -3.50
7672 -3.81
7673 -4.42
7674 -3.71
7675 -3.79
7676 -3.35
7677 -3.48
7678 -3.55
7679 -2.00
7680 -2.99
7681 -3.59
7682 -2.75
7683 -3.40
7684 -2.55
7685 -3.79
7686 -3.83
7687 -3.23
7688 -2.54
7689 -2.02
7690 -3.05
7691 -3.46
7692 -3.17
7693 -1.52
7694 -2.03
7695 -2.96
7696 -2.69
7697 -3.13
7698 -1.69
7699 -2.06
7700 -0.87
7701 -1.96
7702 -2.44
7703 -1.43
7704 -1.72
7705 -3.00
7706 -3.57
7707 -2.38
7708 -2.13
7709 -4.06
7710 -4.79
7711 -4.77
7712 -3.50
7713 -3.07
7714 -2.92
7715 -3.52
7716 -1.86
7717 -2.98
7718 -2.56
7719 -2.67
7720 -3.59
7721 -3.51
7722 -3.08
7723 -4.12
7724 -3.93
7725 -4.20
7726 -4.78
7727 -5.05
7728 -4.52
7729 -4.48
7730 -3.90
7731 -5.39
7732 -4.55
7733 -6.04
7734 -4.51
7735 -5.15
7736 -7.49
7737 -5.49
7738 -6.79
7739 -5.43
7740 -3.99
7741 -5.91
7742 -4.80
7743 -4.35
7744 -4.75
7745 -3.44
7746 -3.21
7747 -3.66
7748 -3.36
7749 -3.09
7750 -2.44
7751 -0.84
7752 -1.85
7753 -2.31
7754 -1.95
7755 -1.89
7756 -2.95
7757 -3.80
7758 -2.87
7759 -3.65
7760 -2.79
7761 -4.63
7762 -3.59
7763 -3.58
7764 -0.92
7765 -1.15
7766 -0.73
7767 -1.68
7768 -1.04
7769 -1.23
7770 -3.37
7771 -2.89
7772 -1.13
7773 -1.95
7774 -2.04
7775 -1.41
7776 -1.69
7777 0.16
7778 -0.34
7779 0.21
7780 -0.29
7781 -0.35
7782 -1.04
7783 0.66
7784 0.38
7785 -1.25
7786 -1.41
7787 -1.99
7788 0.01
7789 -0.38
7790 0.39
7791 -1.42
7792 -1.11
7793 -0.86
7794 -1.70
7795 -2.51
7796 -1.43
7797 -1.77
7798 -1.99
7799 -1.80
7800 -1.86
7801 -1.17
7802 0.35
7803 -1.54
7804 -2.70
7805 -1.26
7806 -3.10
7807 -2.42
7808 -3.34
7809 -3.75
7810 -3.61
7811 -3.56
7812 -3.77
7813 -4.78
7814 -3.82
7815 -3.97
7816 -4.58
7817 -3.55
7818 -3.20
7819 -4.49
7820 -2.59
7821 -3.08
7822 -3.20
7823 -2.91
7824 -2.57
7825 -0.85
7826 -2.27
7827 -1.26
7828 -2.12
7829 -1.30
7830 -0.86
7831 -1.83
7832 -0.26
7833 0.58
7834 0.30
7835 -1.15
7836 -1.87
7837 -1.44
7838 -2.18
7839 -2.80
7840 -2.80
7841 -1.23
7842 -1.06
7843 -1.58
7844 -1.32
7845 -1.98
7846 -1.79
7847 -0.57
7848 -2.39
7849 -0.78
7850 -0.16
7851 -1.25
7852 -0.81
7853 -1.68
7854 -1.96
7855 -1.73
7856 -1.75
7857 -1.45
7858 -1.59
7859 -1.77
7860 -0.75
7861 -2.68
7862 -2.70
7863 -2.32
7864 -1.87
7865 -2.50
7866 -1.43
7867 -2.09
7868 -2.51
7869 -1.90
7870 -1.08
7871 -1.30
7872 -1.69
7873 -1.61
7874 -0.90
7875 -0.98
7876 -1.61
7877 -0.95
7878 -1.96
7879 -1.58
7880 -2.07
7881 -1.06
7882 -1.47
7883 -2.14
7884 -1.91
7885 -2.30
7886 -2.32
7887 -2.58
7888 -2.94
7889 -1.86
7890 -2.72
7891 -2.04
7892 -1.90
7893 -1.85
7894 -1.06
7895 -1.59
7896 -1.83
7897 -0.90
7898 -1.28
7899 -1.81
7900 -1.91
7901 -1.71
7902 -1.47
7903 -1.94
7904 -0.91
7905 -2.01
7906 -2.72
7907 -2.74
7908 -2.48
7909 -2.12
7910 -2.30
7911 -2.35
7912 -1.67
7913 -1.96
7914 -1.42
7915 -0.72
7916 -0.79
7917 -0.84
7918 -0.25
7919 -2.55
7920 -2.71
7921 -1.83
7922 -1.97
7923 -2.44
7924 -2.18
7925 -2.50
7926 -2.61
7927 -3.71
7928 -0.99
7929 -0.04
7930 -2.73
7931 -1.56
7932 -2.04
7933 -0.46
7934 -0.42
7935 -1.07
7936 -0.15
7937 -0.29
7938 -0.11
7939 -0.71
7940 -0.14
7941 -0.03
7942 -0.17
7943 -1.69
7944 -1.32
7945 -0.42
7946 -1.22
7947 -1.10
7948 -1.93
7949 -1.33
7950 -1.59
7951 -1.54
7952 -2.76
7953 -3.58
7954 -2.52
7955 -3.13
7956 -2.52
7957 -1.02
7958 -2.42
7959 -1.77
7960 -2.48
7961 -2.45
7962 -1.77
7963 -2.17
7964 -1.72
7965 -1.00
7966 -3.00
7967 -3.72
7968 -4.74
7969 -3.88
7970 -5.13
7971 -5.11
7972 -3.17
7973 -3.63
7974 -3.40
7975 -2.99
7976 -3.30
7977 -2.97
7978 -2.71
7979 -5.36
7980 -4.16
7981 -3.14
7982 -3.24
7983 -2.41
7984 -2.18
7985 -2.67
7986 -1.69
7987 -2.85
7988 -3.84
7989 -4.38
7990 -3.99
7991 -3.64
7992 -4.45
7993 -5.02
7994 -4.47
7995 -4.45
7996 -3.57
7997 -3.18
7998 -3.03
7999 -1.55
8000 -0.19
8001 -1.80
8002 -1.29
8003 -2.04
8004 0.55
8005 -2.12
8006 -1.99
8007 -3.83
8008 -5.17
8009 -0.44
8010 -1.46
8011 -2.88
8012 -3.06
8013 -4.33
8014 -4.43
8015 -5.01
8016 -2.50
8017 -3.48
8018 -3.49
8019 -3.58
8020 -4.29
8021 -2.88
8022 -3.70
8023 -5.20
8024 -3.67
8025 -3.29
8026 -5.45
8027 -4.87
8028 -3.70
8029 -4.09
8030 -5.16
8031 -4.76
8032 -2.42
8033 -5.08
8034 -5.32
8035 -4.47
8036 -5.03
8037 -5.17
8038 -3.01
8039 -4.01
8040 -6.18
8041 -4.98
8042 -5.41
8043 -3.93
8044 -4.45
8045 -6.05
8046 -4.88
8047 -4.80
8048 -4.92
8049 -5.43
8050 -5.35
8051 -6.11
8052 -5.71
8053 -5.10
8054 -4.36
8055 -4.90
8056 -4.83
8057 -2.57
8058 -3.72
8059 -3.60
8060 -3.68
8061 -3.56
8062 -4.59
8063 -4.69
8064 -4.46
8065 -4.83
8066 -4.29
8067 -4.26
8068 -4.31
8069 -4.49
8070 -5.82
8071 -6.14
8072 -4.95
8073 -5.96
8074 -5.41
8075 -4.87
8076 -6.43
8077 -7.01
8078 -6.88
8079 -6.32
8080 -6.99
8081 -6.91
8082 -6.00
8083 -5.70
8084 -3.48
8085 -3.68
8086 -3.90
8087 -4.29
8088 -4.89
8089 -4.71
8090 -6.30
8091 -5.41
8092 -6.25
8093 -5.49
8094 -6.18
8095 -7.38
8096 -7.90
8097 -7.03
8098 -5.44
8099 -6.71
8100 -6.37
8101 -8.36
8102 -5.44
8103 -5.99
8104 -5.44
8105 -5.33
8106 -4.31
8107 -4.90
8108 -3.88
8109 -6.12
8110 -6.48
8111 -5.00
8112 -5.52
8113 -5.92
8114 -4.36
8115 -4.65
8116 -5.87
8117 -7.86
8118 -7.99
8119 -6.85
8120 -7.18
8121 -7.09
8122 -8.07
8123 -7.27
8124 -6.22
8125 -4.28
8126 -6.13
8127 -5.58
8128 -6.38
8129 -5.90
8130 -4.72
8131 -4.48
8132 -5.36
8133 -4.01
8134 -7.48
8135 -8.31
8136 -6.03
8137 -5.02
8138 -5.27
8139 -5.75
8140 -7.03
8141 -5.79
8142 -5.69
8143 -5.48
8144 -5.16
8145 -4.43
8146 -5.83
8147 -5.17
8148 -5.47
8149 -4.49
8150 -5.51
8151 -5.00
8152 -4.47
8153 -5.50
8154 -4.56
8155 -4.29
8156 -3.72
8157 -3.70
8158 -4.19
8159 -3.39
8160 -3.36
8161 -4.13
8162 -5.67
8163 -5.09
8164 -7.10
8165 -5.90
8166 -5.14
8167 -5.46
8168 -5.01
8169 -5.89
8170 -4.56
8171 -5.05
8172 -3.66
8173 -6.06
8174 -5.67
8175 -5.73
8176 -5.75
8177 -6.87
8178 -7.00
8179 -5.94
8180 -7.40
8181 -5.92
8182 -8.17
8183 -6.86
8184 -5.04
8185 -7.19
8186 -5.41
8187 -5.89
8188 -7.35
8189 -6.12
8190 -4.98
8191 -4.16
8192 -3.72
8193 -5.67
8194 -5.93
8195 -4.35
8196 -5.23
8197 -5.63
8198 -6.01
8199 -6.20
8200 -6.37
8201 -5.04
8202 -4.68
8203 -5.29
8204 -4.52
8205 -5.64
8206 -5.50
8207 -5.18
8208 -5.29
8209 -4.56
8210 -4.97
8211 -5.43
8212 -5.19
8213 -3.81
8214 -3.16
8215 -2.59
8216 -3.54
8217 -4.26
8218 -4.21
8219 -3.58
8220 -3.89
8221 -4.59
8222 -5.73
8223 -5.60
8224 -7.97
8225 -5.25
8226 -6.76
8227 -5.63
8228 -6.23
8229 -5.41
8230 -5.14
8231 -6.19
8232 -5.45
8233 -6.75
8234 -5.84
8235 -4.62
8236 -5.52
8237 -5.49
8238 -4.85
8239 -5.05
8240 -6.06
8241 -4.68
8242 -5.71
8243 -6.32
8244 -5.80
8245 -6.68
8246 -6.26
8247 -6.64
8248 -5.54
8249 -6.50
8250 -5.92
8251 -5.69
8252 -5.36
8253 -5.76
8254 -6.50
8255 -6.67
8256 -4.80
8257 -6.25
8258 -5.87
8259 -5.25
8260 -5.51
8261 -5.21
8262 -7.35
8263 -5.07
8264 -6.55
8265 -7.80
8266 -5.79
8267 -4.02
8268 -5.18
8269 -6.83
8270 -5.80
8271 -6.26
8272 -6.88
8273 -8.62
8274 -7.47
8275 -9.28
8276 -9.03
8277 -9.12
8278 -8.63
8279 -9.28
8280 -8.91
8281 -8.78
8282 -9.51
8283 -9.03
8284 -8.62
8285 -7.49
8286 -7.34
8287 -6.72
8288 -7.36
8289 -7.62
8290 -7.47
8291 -7.73
8292 -7.33
8293 -7.72
8294 -6.94
8295 -7.98
8296 -7.26
8297 -9.33
8298 -8.72
8299 -7.84
8300 -8.08
8301 -8.63
8302 -8.78
8303 -7.28
8304 -6.92
8305 -7.14
8306 -6.52
8307 -7.15
8308 -7.83
8309 -7.22
8310 -7.10
8311 -8.31
8312 -8.66
8313 -8.92
8314 -9.20
8315 -8.05
8316 -8.91
8317 -8.88
8318 -8.76
8319 -8.53
8320 -8.94
8321 -9.44
8322 -10.15
8323 -9.79
8324 -10.49
8325 -10.04
8326 -9.52
8327 -8.59
8328 -8.44
8329 -8.55
8330 -8.05
8331 -6.81
8332 -7.97
8333 -8.32
8334 -6.36
8335 -8.53
8336 -6.76
8337 -7.61
8338 -6.29
8339 -6.55
8340 -7.84
8341 -5.72
8342 -5.42
8343 -5.39
8344 -4.64
8345 -5.54
8346 -5.66
8347 -6.07
8348 -5.53
8349 -5.83
8350 -5.64
8351 -5.52
8352 -6.47
8353 -6.29
8354 -7.47
8355 -7.84
8356 -5.29
8357 -8.84
8358 -6.55
8359 -8.29
8360 -8.44
8361 -7.15
8362 -8.99
8363 -7.56
8364 -6.97
8365 -7.37
8366 -7.16
8367 -5.99
8368 -7.73
8369 -7.09
8370 -7.77
8371 -7.36
8372 -7.81
8373 -8.81
8374 -8.83
8375 -8.01
8376 -8.81
8377 -9.18
8378 -7.86
8379 -9.76
8380 -9.23
8381 -10.73
8382 -10.25
8383 -10.08
8384 -10.58
8385 -10.70
8386 -11.60
8387 -9.56
8388 -10.92
8389 -10.52
8390 -10.39
8391 -9.87
8392 -8.82
8393 -8.97
8394 -8.41
8395 -8.89
8396 -8.25
8397 -7.95
8398 -8.87
8399 -9.76
8400 -8.79
8401 -8.86
8402 -9.03
8403 -7.70
8404 -8.29
8405 -8.24
8406 -7.34
8407 -7.74
8408 -6.80
8409 -7.97
8410 -7.56
8411 -8.30
8412 -7.24
8413 -7.10
8414 -7.00
8415 -7.88
8416 -7.95
8417 -6.72
8418 -7.32
8419 -6.83
8420 -6.69
8421 -6.00
8422 -6.12
8423 -6.68
8424 -6.49
8425 -7.69
8426 -6.51
8427 -6.75
8428 -7.84
8429 -7.11
8430 -7.48
8431 -7.29
8432 -7.38
8433 -6.89
8434 -6.15
8435 -5.72
8436 -5.30
8437 -5.30
8438 -4.20
8439 -4.75
8440 -4.70
8441 -5.83
8442 -5.68
8443 -5.12
8444 -4.48
8445 -2.39
8446 -3.30
8447 -4.30
8448 -3.78
8449 -5.18
8450 -4.35
8451 -3.66
8452 -2.85
8453 -2.26
8454 -2.61
8455 -2.60
8456 -1.86
8457 -3.43
8458 -3.10
8459 -2.89
8460 -2.75
8461 -3.00
8462 -3.04
8463 -2.94
8464 -2.38
8465 -2.97
8466 -2.93
8467 -3.86
8468 -2.72
8469 -2.27
8470 -3.35
8471 -3.47
8472 -3.74
8473 -4.29
8474 -4.55
8475 -3.66
8476 -3.88
8477 -3.95
8478 -4.15
8479 -3.92
8480 -2.79
8481 -2.42
8482 -2.32
8483 -1.89
8484 -1.98
8485 -2.68
8486 -3.68
8487 -3.71
8488 -2.92
8489 -3.92
8490 -4.85
8491 -4.06
8492 -5.36
8493 -4.41
8494 -4.19
8495 -3.60
8496 -3.17
8497 -2.60
8498 -2.11
8499 -3.83
8500 -1.47
8501 -2.52
8502 -2.13
8503 -3.20
8504 -2.71
8505 -1.92
8506 0.14
8507 -1.09
8508 0.71
8509 -0.05
8510 0.35
8511 -0.78
8512 -1.15
8513 -1.43
8514 -0.64
8515 -0.89
8516 -0.20
8517 -1.65
8518 -1.30
8519 -1.71
8520 -0.29
8521 -1.96
8522 -1.13
8523 -1.88
8524 -1.02
8525 -0.64
8526 -2.90
8527 -3.93
8528 -5.46
8529 -4.91
8530 -3.98
8531 -4.72
8532 -3.82
8533 -4.09
8534 -3.83
8535 -4.01
8536 -3.71
8537 -2.59
8538 -2.82
8539 -2.78
8540 -4.23
8541 -3.59
8542 -4.74
8543 -2.56
8544 -2.14
8545 -3.23
8546 -3.47
8547 -3.41
8548 -4.03
8549 -3.93
8550 -3.29
8551 -4.10
8552 -3.48
8553 -3.58
8554 -3.73
8555 -3.55
8556 -4.10
8557 -4.47
8558 -3.92
8559 -5.29
8560 -3.13
8561 -3.09
8562 -5.30
8563 -4.17
8564 -4.49
8565 -3.98
8566 -4.48
8567 -4.27
8568 -4.52
8569 -3.77
8570 -3.40
8571 -3.18
8572 -3.32
8573 -3.13
8574 -3.51
8575 -3.90
8576 -3.75
8577 -3.29
8578 -3.03
8579 -3.57
8580 -2.99
8581 -3.61
8582 -3.79
8583 -3.14
8584 -3.81
8585 -3.12
8586 -3.52
8587 -2.41
8588 -2.43
8589 -2.30
8590 -2.57
8591 -3.15
8592 -1.66
8593 -2.29
8594 -3.04
8595 -3.16
8596 -3.47
8597 -2.91
8598 -2.12
8599 -3.55
8600 -1.95
8601 -1.55
8602 -1.46
8603 -2.80
8604 -3.73
8605 -3.10
8606 -3.59
8607 -3.48
8608 -3.39
8609 -3.94
8610 -4.25
8611 -4.54
8612 -3.53
8613 -3.28
8614 -1.99
8615 -3.61
8616 -3.52
8617 -2.64
8618 -2.70
8619 -2.72
8620 -2.23
8621 -3.34
8622 -3.78
8623 -2.72
8624 -2.62
8625 -2.65
8626 -2.80
8627 -3.31
8628 -4.07
8629 -2.99
8630 -2.96
8631 -3.42
8632 -3.41
8633 -2.57
8634 -2.08
8635 -2.11
8636 -2.64
8637 -2.19
8638 -4.36
8639 -4.31
8640 -3.62
8641 -3.12
8642 -3.18
8643 -3.31
8644 -3.42
8645 -2.98
8646 -2.50
8647 -2.00
8648 -2.72
8649 -1.75
8650 -3.32
8651 -2.55
8652 -2.24
8653 -0.94
8654 -0.32
8655 -2.22
8656 -4.60
8657 -2.69
8658 -0.96
8659 -1.42
8660 -1.91
8661 -1.59
8662 -1.70
8663 -1.17
8664 -1.84
8665 -3.06
8666 -2.21
8667 -2.30
8668 -1.65
8669 -2.30
8670 -1.86
8671 -2.89
8672 -1.71
8673 -1.55
8674 -0.39
8675 -2.64
8676 -0.84
8677 -3.40
8678 -2.43
8679 -2.01
8680 -3.03
8681 -2.53
8682 -2.94
8683 -2.13
8684 -2.16
8685 -1.64
8686 -1.63
8687 -2.89
8688 -2.58
8689 -2.39
8690 -1.88
8691 -2.21
8692 -3.44
8693 -3.37
8694 -3.15
8695 -2.55
8696 -5.26
8697 -3.61
8698 -4.76
8699 -4.99
8700 -5.67
8701 -5.42
8702 -4.60
8703 -4.42
8704 -7.93
8705 -6.07
8706 -5.36
8707 -5.40
8708 -4.08
8709 -2.84
8710 -2.97
8711 -1.56
8712 -2.43
8713 -2.77
8714 -3.31
8715 -4.57
8716 -2.07
8717 -4.79
8718 -4.65
8719 -5.02
8720 -4.45
8721 -5.05
8722 -4.73
8723 -5.06
8724 -4.10
8725 -2.88
8726 -1.47
8727 -2.30
8728 -2.17
8729 -2.57
8730 -3.63
8731 -3.86
8732 -3.80
8733 -4.64
8734 -3.04
8735 -3.24
8736 -3.38
8737 -3.80
8738 -5.43
8739 -4.39
8740 -5.13
8741 -5.37
8742 -4.29
8743 -4.66
8744 -3.10
8745 -2.20
8746 -3.60
8747 -4.37
8748 -5.22
8749 -3.77
8750 -2.36
8751 -0.28
8752 0.01
8753 -1.00
8754 -1.96
8755 -4.16
8756 -3.56
8757 -4.36
8758 -5.87
8759 -5.25
8760 -4.01
8761 -3.98
8762 -4.25
8763 -4.48
8764 -5.49
8765 -3.63
8766 -3.91
8767 -3.81
8768 -5.14
8769 -5.46
8770 -5.13
8771 -5.29
8772 -5.17
8773 -4.46
8774 -4.04
8775 -4.77
8776 -5.97
8777 -6.61
8778 -7.41
8779 -7.40
8780 -6.91
8781 -6.96
8782 -5.69
8783 -6.14
8784 -6.29
8785 -5.93
8786 -9.03
8787 -5.28
8788 -7.74
8789 -7.48
8790 -6.68
8791 -6.14
8792 -6.24
8793 -7.78
8794 -8.10
8795 -8.71
8796 -8.35
8797 -6.71
8798 -6.76
8799 -6.97
8800 -7.35
8801 -6.91
8802 -6.48
8803 -4.84
8804 -5.90
8805 -6.14
8806 -5.29
8807 -4.73
8808 -4.11
8809 -3.95
8810 -5.63
8811 -6.09
8812 -6.81
8813 -5.56
8814 -4.70
8815 -5.47
8816 -6.09
8817 -4.71
8818 -5.10
8819 -5.31
8820 -4.53
8821 -3.87
8822 -5.12
8823 -6.16
8824 -4.31
8825 -4.62
8826 -5.90
8827 -6.31
8828 -7.95
8829 -7.16
8830 -7.36
8831 -8.61
8832 -8.59
8833 -7.53
8834 -6.79
8835 -7.93
8836 -7.39
8837 -6.78
8838 -6.03
8839 -5.72
8840 -5.92
8841 -5.66
8842 -4.24
8843 -4.16
8844 -6.16
8845 -4.23
8846 -5.37
8847 -5.48
8848 -6.85
8849 -6.89
8850 -6.55
8851 -6.49
8852 -6.63
8853 -8.24
8854 -9.17
8855 -8.76
8856 -8.44
8857 -7.11
8858 -8.38
8859 -7.76
8860 -7.37
8861 -6.88
8862 -5.35
8863 -6.66
8864 -5.82
8865 -6.59
8866 -6.89
8867 -5.88
8868 -5.58
8869 -6.15
8870 -5.80
8871 -5.31
8872 -5.53
8873 -6.67
8874 -5.36
8875 -5.05
8876 -4.43
8877 -4.12
8878 -4.22
8879 -3.93
8880 -4.75
8881 -4.05
8882 -5.27
8883 -5.13
8884 -4.63
8885 -4.21
8886 -5.18
8887 -5.45
8888 -4.99
8889 -5.95
8890 -6.82
8891 -5.59
8892 -5.47
8893 -4.77
8894 -5.96
8895 -6.39
8896 -7.23
8897 -7.36
8898 -7.45
8899 -5.44
8900 -6.70
8901 -8.16
8902 -7.76
8903 -6.70
8904 -7.43
8905 -5.65
8906 -5.08
8907 -5.02
8908 -5.70
8909 -4.76
8910 -6.27
8911 -4.39
8912 -5.05
8913 -3.98
8914 -5.25
8915 -5.21
8916 -5.39
8917 -4.98
8918 -4.79
8919 -5.52
8920 -6.23
8921 -5.65
8922 -6.20
8923 -7.25
8924 -5.68
8925 -5.52
8926 -5.19
8927 -6.45
8928 -5.91
8929 -5.21
8930 -4.60
8931 -4.09
8932 -2.66
8933 -2.89
8934 -3.09
8935 -3.86
8936 -2.50
8937 -4.00
8938 -4.33
8939 -3.45
8940 -3.52
8941 -4.48
8942 -3.56
8943 -4.13
8944 -4.11
8945 -4.35
8946 -5.51
8947 -5.34
8948 -5.18
8949 -3.86
8950 -4.21
8951 -4.30
8952 -5.34
8953 -4.79
8954 -4.28
8955 -5.97
8956 -5.08
8957 -4.58
8958 -5.56
8959 -6.08
8960 -4.59
8961 -2.90
8962 -3.84
8963 -5.10
8964 -3.67
8965 -3.79
8966 -3.43
8967 -4.06
8968 -4.68
8969 -5.65
8970 -6.22
8971 -4.96
8972 -5.47
8973 -5.41
8974 -5.43
8975 -5.94
8976 -6.59
8977 -6.72
8978 -7.25
8979 -7.85
8980 -9.74
8981 -8.50
8982 -8.12
8983 -6.97
8984 -7.51
8985 -6.38
8986 -7.42
8987 -7.23
8988 -7.62
8989 -7.17
8990 -7.21
8991 -7.63
8992 -7.42
8993 -7.91
8994 -7.92
8995 -5.66
8996 -5.14
8997 -5.73
8998 -6.03
8999 -6.01
9000 -6.36
9001 -5.53
9002 -6.26
9003 -6.74
9004 -6.21
9005 -7.52
9006 -7.51
9007 -6.46
9008 -5.72
9009 -6.33
9010 -5.45
9011 -4.65
9012 -6.35
9013 -6.32
9014 -6.67
9015 -5.92
9016 -6.40
9017 -7.16
9018 -6.20
9019 -6.69
9020 -7.09
9021 -7.93
9022 -5.85
9023 -6.53
9024 -9.46
9025 -8.32
9026 -7.65
9027 -8.53
9028 -7.79
9029 -6.55
9030 -6.67
9031 -6.23
9032 -5.55
9033 -6.45
9034 -6.02
9035 -6.58
9036 -5.20
9037 -6.43
9038 -6.55
9039 -4.61
9040 -6.21
9041 -6.35
9042 -5.98
9043 -6.68
9044 -7.20
9045 -8.31
9046 -6.77
9047 -7.57
9048 -4.57
9049 -4.81
9050 -4.86
9051 -5.13
9052 -3.95
9053 -4.18
9054 -3.98
9055 -6.24
9056 -4.40
9057 -3.73
9058 -4.68
9059 -3.70
9060 -5.03
9061 -5.11
9062 -4.52
9063 -5.42
9064 -4.26
9065 -6.25
9066 -5.42
9067 -5.69
9068 -3.87
9069 -5.93
9070 -3.97
9071 -6.51
9072 -3.95
9073 -3.75
9074 -4.25
9075 -3.21
9076 -2.76
9077 -0.74
9078 -1.32
9079 -3.11
9080 -3.25
9081 -4.48
9082 -4.36
9083 -3.64
9084 -3.48
9085 -2.78
9086 -4.04
9087 -4.37
9088 -4.68
9089 -5.38
9090 -3.73
9091 -4.15
9092 -3.40
9093 -3.87
9094 -4.39
9095 -5.91
9096 -4.44
9097 -4.99
9098 -3.56
9099 -3.88
9100 -5.30
9101 -4.77
9102 -5.27
9103 -4.37
9104 -5.41
9105 -4.17
9106 -4.16
9107 -3.65
9108 -2.86
9109 -6.10
9110 -3.58
9111 -4.47
9112 -4.59
9113 -5.52
9114 -4.28
9115 -4.94
9116 -4.00
9117 -5.54
9118 -3.32
9119 -5.54
9120 -3.20
9121 -3.66
9122 -2.94
9123 -3.40
9124 -3.44
9125 -4.35
9126 -4.28
9127 -3.80
9128 -2.26
9129 -2.58
9130 -2.63
9131 -0.87
9132 -2.83
9133 -1.41
9134 -5.46
9135 -8.05
9136 -2.39
9137 -4.35
9138 -2.76
9139 -4.42
9140 -3.86
9141 -5.41
9142 -3.46
9143 -3.36
9144 -4.28
9145 -6.20
9146 -4.85
9147 -4.93
9148 -6.33
9149 -4.84
9150 -4.55
9151 -3.75
9152 -3.29
