# Supplementary material for: Molecular mechanism of mitochondrial phosphatidate transfer by Ups1
Source: Commun Biol. 2020 Aug 25;3:468. doi: 10.1038/s42003-020-01121-x (PMC7447767; doi:10.1038/s42003-020-01121-x)
Supplement: Supplementary file 8 — Supplementary Data 3 [file 42003_2020_1121_MOESM8_ESM.zip › Figure 3 Raw Data MD/d_dist_memb/dist_memb_prot_ups1-pa_2.dat]

0 30.78
1 23.36
2 22.62
3 22.87
4 22.07
5 21.90
6 22.59
7 22.89
8 22.20
9 21.68
10 21.00
11 22.54
12 22.26
13 21.27
14 21.67
15 21.34
16 21.24
17 21.54
18 21.13
19 20.90
20 21.92
21 22.65
22 21.85
23 23.16
24 22.11
25 21.81
26 23.34
27 22.36
28 22.20
29 22.73
30 21.90
31 21.76
32 22.01
33 22.12
34 22.31
35 20.91
36 22.51
37 21.51
38 20.87
39 22.05
40 22.91
41 23.30
42 23.44
43 23.05
44 21.67
45 21.59
46 22.44
47 22.94
48 21.07
49 21.67
50 20.65
51 21.26
52 21.53
53 21.55
54 21.88
55 22.65
56 23.92
57 23.59
58 24.32
59 24.13
60 24.41
61 24.01
62 26.15
63 24.34
64 24.52
65 24.39
66 24.32
67 24.69
68 25.35
69 25.44
70 24.53
71 24.55
72 24.28
73 24.13
74 24.71
75 23.77
76 25.05
77 24.19
78 23.33
79 23.23
80 23.60
81 24.08
82 23.48
83 24.45
84 23.83
85 23.38
86 23.74
87 25.32
88 24.91
89 25.03
90 25.27
91 23.90
92 24.20
93 23.38
94 23.14
95 21.92
96 21.63
97 20.03
98 20.72
99 20.71
100 20.88
101 20.71
102 20.18
103 21.09
104 20.72
105 20.33
106 19.22
107 20.18
108 19.72
109 20.24
110 19.10
111 18.12
112 18.33
113 19.24
114 18.81
115 18.90
116 20.13
117 19.79
118 19.92
119 19.32
120 18.03
121 18.44
122 16.97
123 16.81
124 16.69
125 18.22
126 17.86
127 17.19
128 19.15
129 18.42
130 17.82
131 17.13
132 18.16
133 17.59
134 17.24
135 17.56
136 18.30
137 17.96
138 18.92
139 19.55
140 18.84
141 19.48
142 18.39
143 18.82
144 20.08
145 19.63
146 18.68
147 18.44
148 18.39
149 18.06
150 17.68
151 16.83
152 17.05
153 17.16
154 17.95
155 18.05
156 17.77
157 17.54
158 17.71
159 18.59
160 17.46
161 18.10
162 18.89
163 18.49
164 19.28
165 18.34
166 18.72
167 18.63
168 18.40
169 18.57
170 17.43
171 16.88
172 17.67
173 16.32
174 17.87
175 16.58
176 16.48
177 16.49
178 16.30
179 16.43
180 16.52
181 16.68
182 17.88
183 17.53
184 19.31
185 19.53
186 20.08
187 21.25
188 20.95
189 20.83
190 20.60
191 21.20
192 20.44
193 21.79
194 22.76
195 22.59
196 22.57
197 21.87
198 22.18
199 21.48
200 21.97
201 23.59
202 22.81
203 23.94
204 22.70
205 23.74
206 24.09
207 23.67
208 22.80
209 22.52
210 22.38
211 22.43
212 20.81
213 20.95
214 20.52
215 21.11
216 19.34
217 19.47
218 20.56
219 20.01
220 19.00
221 20.34
222 20.64
223 20.97
224 21.25
225 20.73
226 21.59
227 21.94
228 21.10
229 20.79
230 20.89
231 20.92
232 20.35
233 21.16
234 20.73
235 21.19
236 21.45
237 22.04
238 22.50
239 23.07
240 23.03
241 22.06
242 21.70
243 20.99
244 21.04
245 20.78
246 21.93
247 22.32
248 21.94
249 20.90
250 21.55
251 22.48
252 22.01
253 22.57
254 22.90
255 23.31
256 21.97
257 21.05
258 22.37
259 21.94
260 23.45
261 21.89
262 22.48
263 21.78
264 20.59
265 20.05
266 20.46
267 20.69
268 19.66
269 20.25
270 19.48
271 18.80
272 19.00
273 19.27
274 19.34
275 19.92
276 20.83
277 21.34
278 21.01
279 20.60
280 19.97
281 18.75
282 18.08
283 19.17
284 19.58
285 19.77
286 19.11
287 18.02
288 18.41
289 18.64
290 19.34
291 18.54
292 19.38
293 21.05
294 19.88
295 19.50
296 20.13
297 20.06
298 20.66
299 19.41
300 19.42
301 18.99
302 19.82
303 19.47
304 18.64
305 19.47
306 18.21
307 18.85
308 18.46
309 18.47
310 17.31
311 17.97
312 17.86
313 18.47
314 18.69
315 19.09
316 18.85
317 18.60
318 17.59
319 17.67
320 17.83
321 18.19
322 18.23
323 17.96
324 18.45
325 18.09
326 17.76
327 16.90
328 17.30
329 18.18
330 19.50
331 17.90
332 17.82
333 19.39
334 19.02
335 19.02
336 18.28
337 19.31
338 19.48
339 20.10
340 20.66
341 20.50
342 20.39
343 19.06
344 18.69
345 19.05
346 19.37
347 17.99
348 18.09
349 18.81
350 19.06
351 19.53
352 18.94
353 18.01
354 18.19
355 17.72
356 17.80
357 17.30
358 16.56
359 16.55
360 17.37
361 17.59
362 16.86
363 17.30
364 17.35
365 16.18
366 16.37
367 16.73
368 16.86
369 18.52
370 18.54
371 20.82
372 20.11
373 19.05
374 19.45
375 18.66
376 17.19
377 17.13
378 17.69
379 17.48
380 17.79
381 17.17
382 18.48
383 17.30
384 17.11
385 17.34
386 16.16
387 16.66
388 17.85
389 17.57
390 18.44
391 17.72
392 17.57
393 18.19
394 18.38
395 18.67
396 19.36
397 18.60
398 19.20
399 19.38
400 18.48
401 17.34
402 18.08
403 18.04
404 18.13
405 18.08
406 17.15
407 16.58
408 17.12
409 17.03
410 17.22
411 18.34
412 18.34
413 18.41
414 19.64
415 18.53
416 18.07
417 19.59
418 20.48
419 19.13
420 19.37
421 20.01
422 19.71
423 18.00
424 18.58
425 17.73
426 19.79
427 18.86
428 18.06
429 17.18
430 17.61
431 17.25
432 17.68
433 17.24
434 17.68
435 19.10
436 18.84
437 18.36
438 17.31
439 18.17
440 17.79
441 16.64
442 18.00
443 17.48
444 18.38
445 19.30
446 19.14
447 18.97
448 18.35
449 17.85
450 18.14
451 19.27
452 19.02
453 18.65
454 20.49
455 20.14
456 19.76
457 19.51
458 18.07
459 18.34
460 17.76
461 17.22
462 16.91
463 16.88
464 16.02
465 17.85
466 18.51
467 17.08
468 18.33
469 18.87
470 18.77
471 17.95
472 19.05
473 19.94
474 20.37
475 19.68
476 20.63
477 19.83
478 20.30
479 19.77
480 19.39
481 20.08
482 19.99
483 19.60
484 18.40
485 18.97
486 19.60
487 19.77
488 20.66
489 21.45
490 20.89
491 20.82
492 19.99
493 17.47
494 18.86
495 20.32
496 20.46
497 20.88
498 21.09
499 19.07
500 20.12
501 20.39
502 20.83
503 20.49
504 20.79
505 20.89
506 21.46
507 22.23
508 21.89
509 22.67
510 23.06
511 21.83
512 21.64
513 21.97
514 22.40
515 21.98
516 22.48
517 22.17
518 21.54
519 22.48
520 22.74
521 22.90
522 22.47
523 21.76
524 21.21
525 22.35
526 20.80
527 20.12
528 21.78
529 21.64
530 21.36
531 21.79
532 21.26
533 21.81
534 21.60
535 23.36
536 23.51
537 21.83
538 22.83
539 22.75
540 22.75
541 21.51
542 21.62
543 20.85
544 21.31
545 20.36
546 20.40
547 21.10
548 21.02
549 21.78
550 22.23
551 22.08
552 20.81
553 21.44
554 21.63
555 19.97
556 20.71
557 20.89
558 19.98
559 19.47
560 19.85
561 19.59
562 18.83
563 18.38
564 19.26
565 19.84
566 20.02
567 18.95
568 19.07
569 19.75
570 18.09
571 18.51
572 18.51
573 18.76
574 16.84
575 16.34
576 17.74
577 19.14
578 18.30
579 19.08
580 19.88
581 20.01
582 18.95
583 18.91
584 19.48
585 20.41
586 19.28
587 18.47
588 19.50
589 17.61
590 18.06
591 17.41
592 18.18
593 17.50
594 17.79
595 18.37
596 18.68
597 17.85
598 18.35
599 18.75
600 18.39
601 20.17
602 21.07
603 20.17
604 21.21
605 21.19
606 20.81
607 20.92
608 20.70
609 19.95
610 20.18
611 19.86
612 20.71
613 20.24
614 20.54
615 19.29
616 19.66
617 19.86
618 20.20
619 20.08
620 20.29
621 19.46
622 18.55
623 19.21
624 18.64
625 18.99
626 18.73
627 19.76
628 19.64
629 18.26
630 19.66
631 17.84
632 17.50
633 17.29
634 18.44
635 18.70
636 20.57
637 20.87
638 22.13
639 23.13
640 23.35
641 23.09
642 23.56
643 24.48
644 24.05
645 23.78
646 23.49
647 23.91
648 24.66
649 24.51
650 24.82
651 25.30
652 25.12
653 25.69
654 24.59
655 25.07
656 25.50
657 24.76
658 24.78
659 24.59
660 25.37
661 26.02
662 26.43
663 26.95
664 25.87
665 25.49
666 25.72
667 25.45
668 25.27
669 25.30
670 25.33
671 25.75
672 26.84
673 27.03
674 26.19
675 26.90
676 27.41
677 26.41
678 26.92
679 26.09
680 25.98
681 24.69
682 25.02
683 25.80
684 25.17
685 24.57
686 25.81
687 26.71
688 27.57
689 27.49
690 28.83
691 28.02
692 27.97
693 26.26
694 25.77
695 27.03
696 28.00
697 26.35
698 27.31
699 26.94
700 26.63
701 27.35
702 26.72
703 25.49
704 26.50
705 24.70
706 25.42
707 25.51
708 26.28
709 26.35
710 26.28
711 26.81
712 26.42
713 25.97
714 25.46
715 25.59
716 23.90
717 24.96
718 26.33
719 25.57
720 23.96
721 24.70
722 24.12
723 25.95
724 25.65
725 25.39
726 25.28
727 25.50
728 26.82
729 26.19
730 26.02
731 25.71
732 25.80
733 26.24
734 25.47
735 25.35
736 24.81
737 24.10
738 25.34
739 26.70
740 25.04
741 24.27
742 25.03
743 25.47
744 25.41
745 24.85
746 26.03
747 24.90
748 25.82
749 24.85
750 25.61
751 25.34
752 26.00
753 25.27
754 27.01
755 26.44
756 26.66
757 26.09
758 25.35
759 25.06
760 26.14
761 26.58
762 25.58
763 24.39
764 23.99
765 24.63
766 25.05
767 24.27
768 25.04
769 24.76
770 24.33
771 24.50
772 24.62
773 24.93
774 24.87
775 24.51
776 25.33
777 25.24
778 24.83
779 25.56
780 25.28
781 25.59
782 24.94
783 24.28
784 25.34
785 25.75
786 25.08
787 24.45
788 24.45
789 24.67
790 26.36
791 25.97
792 25.53
793 24.78
794 24.80
795 24.07
796 23.16
797 22.86
798 23.23
799 24.32
800 25.43
801 24.65
802 25.68
803 24.39
804 24.32
805 26.14
806 24.38
807 23.69
808 24.83
809 23.69
810 25.01
811 25.28
812 26.59
813 26.53
814 24.34
815 24.95
816 24.31
817 23.86
818 24.69
819 25.22
820 25.16
821 24.93
822 25.24
823 24.60
824 24.01
825 24.85
826 22.76
827 22.98
828 23.04
829 24.21
830 23.74
831 24.22
832 24.77
833 25.08
834 24.95
835 24.95
836 24.47
837 24.90
838 24.93
839 25.40
840 24.58
841 24.33
842 23.57
843 23.68
844 25.08
845 23.88
846 23.14
847 23.86
848 25.55
849 25.65
850 23.88
851 24.52
852 23.86
853 23.25
854 23.67
855 23.43
856 24.12
857 24.21
858 23.40
859 22.72
860 22.67
861 22.30
862 21.97
863 23.59
864 23.80
865 23.67
866 23.80
867 24.15
868 24.28
869 23.83
870 24.88
871 24.78
872 24.15
873 23.49
874 22.60
875 22.27
876 23.32
877 23.79
878 22.81
879 22.87
880 22.93
881 22.73
882 23.21
883 23.82
884 23.95
885 23.56
886 23.72
887 23.43
888 23.57
889 23.48
890 22.95
891 22.83
892 23.19
893 21.86
894 22.81
895 23.05
896 22.85
897 23.95
898 22.72
899 22.27
900 23.33
901 23.24
902 22.79
903 23.85
904 22.98
905 23.80
906 23.73
907 23.79
908 23.79
909 23.63
910 24.05
911 24.30
912 24.75
913 23.45
914 22.80
915 22.06
916 23.28
917 22.11
918 22.31
919 22.53
920 23.33
921 23.58
922 24.25
923 24.10
924 24.50
925 24.96
926 24.28
927 24.38
928 24.66
929 25.28
930 24.67
931 24.68
932 25.46
933 26.14
934 24.73
935 25.89
936 25.86
937 27.44
938 26.98
939 27.57
940 29.06
941 26.36
942 25.87
943 25.15
944 25.79
945 25.81
946 26.44
947 27.65
948 26.87
949 26.68
950 25.77
951 26.65
952 26.24
953 26.18
954 26.47
955 26.15
956 26.56
957 26.10
958 26.22
959 25.01
960 24.58
961 24.49
962 24.54
963 24.96
964 25.31
965 25.62
966 26.21
967 26.77
968 26.81
969 25.60
970 25.34
971 26.70
972 27.65
973 26.56
974 27.03
975 27.37
976 26.92
977 27.71
978 26.72
979 25.85
980 26.45
981 25.47
982 25.27
983 25.24
984 26.43
985 25.52
986 23.89
987 23.68
988 23.79
989 24.78
990 24.90
991 25.10
992 26.63
993 24.97
994 24.55
995 24.37
996 25.70
997 25.81
998 26.08
999 26.41
1000 25.34
1001 24.73
1002 24.23
1003 24.85
1004 25.30
1005 26.53
1006 25.92
1007 27.01
1008 25.81
1009 25.96
1010 26.00
1011 26.49
1012 26.77
1013 26.26
1014 25.96
1015 26.72
1016 26.03
1017 26.19
1018 27.85
1019 26.71
1020 26.42
1021 26.82
1022 27.70
1023 26.27
1024 26.55
1025 27.61
1026 27.35
1027 26.52
1028 27.76
1029 25.75
1030 24.83
1031 26.04
1032 25.77
1033 25.71
1034 26.24
1035 24.73
1036 24.99
1037 25.13
1038 25.37
1039 26.52
1040 26.87
1041 27.52
1042 26.53
1043 27.41
1044 26.61
1045 25.75
1046 25.74
1047 25.23
1048 25.17
1049 25.82
1050 24.87
1051 25.28
1052 25.52
1053 26.00
1054 26.36
1055 26.09
1056 26.85
1057 26.51
1058 25.97
1059 26.59
1060 26.59
1061 28.03
1062 26.76
1063 27.22
1064 27.49
1065 26.12
1066 26.58
1067 26.49
1068 27.38
1069 28.42
1070 27.36
1071 27.92
1072 27.22
1073 26.84
1074 25.92
1075 26.81
1076 27.09
1077 26.24
1078 26.47
1079 26.99
1080 26.21
1081 27.26
1082 26.93
1083 27.87
1084 27.82
1085 27.83
1086 26.71
1087 26.52
1088 26.88
1089 25.57
1090 24.65
1091 24.47
1092 25.93
1093 25.34
1094 24.46
1095 26.15
1096 25.13
1097 24.87
1098 25.61
1099 25.70
1100 26.43
1101 25.06
1102 25.68
1103 25.97
1104 24.52
1105 24.98
1106 24.96
1107 25.15
1108 25.64
1109 24.65
1110 25.21
1111 24.59
1112 24.44
1113 24.85
1114 23.82
1115 24.87
1116 26.40
1117 25.85
1118 25.07
1119 25.39
1120 24.85
1121 24.72
1122 24.87
1123 24.49
1124 25.07
1125 24.74
1126 24.12
1127 24.95
1128 24.55
1129 23.72
1130 24.85
1131 23.59
1132 23.42
1133 23.60
1134 23.34
1135 24.10
1136 23.95
1137 24.27
1138 24.47
1139 24.86
1140 24.32
1141 23.55
1142 23.76
1143 24.34
1144 24.22
1145 23.94
1146 23.42
1147 22.86
1148 23.82
1149 24.05
1150 23.75
1151 24.71
1152 24.00
1153 23.83
1154 24.92
1155 24.71
1156 24.75
1157 25.38
1158 25.34
1159 26.02
1160 25.21
1161 25.45
1162 25.70
1163 26.82
1164 27.00
1165 27.01
1166 26.73
1167 26.63
1168 26.98
1169 27.51
1170 26.85
1171 26.47
1172 25.82
1173 25.83
1174 26.09
1175 25.99
1176 26.06
1177 26.42
1178 26.65
1179 27.04
1180 25.50
1181 25.80
1182 25.87
1183 25.66
1184 25.79
1185 25.41
1186 25.96
1187 25.67
1188 25.00
1189 24.45
1190 24.77
1191 23.72
1192 23.81
1193 25.82
1194 24.73
1195 23.93
1196 24.03
1197 23.83
1198 24.03
1199 24.39
1200 22.75
1201 23.37
1202 22.20
1203 22.97
1204 23.38
1205 24.06
1206 23.94
1207 26.74
1208 24.56
1209 22.84
1210 21.87
1211 22.88
1212 24.41
1213 24.80
1214 23.83
1215 24.86
1216 24.89
1217 25.19
1218 24.95
1219 24.54
1220 25.69
1221 24.50
1222 23.69
1223 24.15
1224 24.89
1225 24.53
1226 23.95
1227 24.97
1228 25.34
1229 24.93
1230 25.30
1231 25.25
1232 25.40
1233 25.03
1234 24.81
1235 24.27
1236 23.76
1237 24.63
1238 24.72
1239 24.19
1240 24.86
1241 24.96
1242 24.74
1243 25.14
1244 25.41
1245 24.69
1246 26.19
1247 24.21
1248 25.35
1249 26.15
1250 25.38
1251 25.19
1252 24.54
1253 23.57
1254 23.96
1255 24.43
1256 24.87
1257 26.06
1258 24.74
1259 24.64
1260 24.67
1261 24.07
1262 24.61
1263 24.89
1264 25.05
1265 27.00
1266 25.68
1267 26.10
1268 25.90
1269 25.59
1270 24.97
1271 24.66
1272 25.73
1273 25.68
1274 24.56
1275 24.07
1276 24.54
1277 24.35
1278 23.55
1279 23.89
1280 24.64
1281 25.24
1282 24.32
1283 25.82
1284 25.72
1285 26.15
1286 25.40
1287 25.12
1288 26.51
1289 25.18
1290 25.96
1291 25.58
1292 24.91
1293 25.07
1294 25.97
1295 25.67
1296 25.52
1297 24.21
1298 25.44
1299 25.38
1300 24.33
1301 24.90
1302 24.74
1303 24.13
1304 24.09
1305 24.57
1306 25.59
1307 26.73
1308 24.94
1309 25.29
1310 25.20
1311 27.19
1312 27.36
1313 27.31
1314 25.96
1315 25.20
1316 25.18
1317 25.26
1318 24.71
1319 24.30
1320 25.69
1321 24.85
1322 24.70
1323 24.81
1324 25.86
1325 25.57
1326 24.97
1327 25.71
1328 24.75
1329 25.51
1330 23.98
1331 25.05
1332 23.84
1333 23.99
1334 23.25
1335 24.22
1336 25.63
1337 25.34
1338 23.32
1339 24.13
1340 23.82
1341 24.04
1342 23.36
1343 24.39
1344 24.74
1345 25.26
1346 24.94
1347 24.28
1348 23.31
1349 23.41
1350 23.70
1351 23.99
1352 24.60
1353 25.18
1354 24.31
1355 24.34
1356 25.53
1357 25.29
1358 24.01
1359 24.60
1360 26.51
1361 26.71
1362 26.05
1363 26.57
1364 26.16
1365 27.45
1366 26.32
1367 27.04
1368 27.57
1369 26.74
1370 27.12
1371 27.10
1372 26.74
1373 27.52
1374 27.13
1375 27.91
1376 27.55
1377 26.77
1378 25.73
1379 25.97
1380 25.13
1381 24.61
1382 24.89
1383 24.55
1384 25.15
1385 24.97
1386 24.75
1387 25.49
1388 26.55
1389 26.17
1390 27.86
1391 26.04
1392 25.32
1393 25.64
1394 25.76
1395 25.46
1396 25.88
1397 25.61
1398 25.01
1399 24.83
1400 25.15
1401 25.84
1402 25.82
1403 26.59
1404 26.14
1405 26.02
1406 24.31
1407 25.03
1408 24.27
1409 23.78
1410 23.95
1411 23.48
1412 24.23
1413 25.17
1414 24.76
1415 23.72
1416 25.32
1417 24.14
1418 24.37
1419 23.66
1420 23.44
1421 24.20
1422 24.84
1423 22.66
1424 23.46
1425 23.56
1426 22.40
1427 22.87
1428 22.91
1429 23.85
1430 23.54
1431 23.96
1432 23.72
1433 24.91
1434 24.46
1435 24.33
1436 23.89
1437 23.32
1438 22.75
1439 24.64
1440 24.48
1441 24.19
1442 25.13
1443 23.40
1444 23.79
1445 24.17
1446 24.64
1447 25.03
1448 25.45
1449 25.28
1450 24.48
1451 23.32
1452 23.71
1453 23.04
1454 23.83
1455 23.08
1456 23.37
1457 24.25
1458 24.61
1459 24.38
1460 23.87
1461 25.22
1462 25.02
1463 24.50
1464 25.30
1465 25.70
1466 26.01
1467 27.12
1468 26.25
1469 26.06
1470 25.71
1471 25.92
1472 25.17
1473 25.27
1474 25.07
1475 26.19
1476 26.44
1477 25.48
1478 26.33
1479 24.40
1480 23.83
1481 23.46
1482 23.30
1483 23.78
1484 23.37
1485 23.57
1486 22.50
1487 22.70
1488 22.99
1489 23.45
1490 24.46
1491 23.65
1492 22.82
1493 23.67
1494 24.22
1495 25.09
1496 25.29
1497 26.33
1498 26.49
1499 26.30
1500 26.67
1501 26.50
1502 26.17
1503 25.86
1504 24.69
1505 24.49
1506 24.43
1507 24.88
1508 24.88
1509 26.31
1510 25.45
1511 24.15
1512 23.44
1513 24.44
1514 23.46
1515 23.03
1516 24.36
1517 23.43
1518 23.66
1519 23.09
1520 23.80
1521 22.92
1522 24.81
1523 24.77
1524 24.94
1525 25.15
1526 24.26
1527 25.00
1528 25.38
1529 25.80
1530 25.43
1531 25.69
1532 24.77
1533 24.96
1534 25.20
1535 24.90
1536 25.56
1537 26.20
1538 25.63
1539 25.42
1540 26.54
1541 26.74
1542 26.10
1543 26.49
1544 26.49
1545 26.44
1546 25.57
1547 25.42
1548 26.25
1549 26.78
1550 26.00
1551 26.01
1552 25.74
1553 25.81
1554 24.18
1555 25.93
1556 25.41
1557 25.72
1558 25.74
1559 25.19
1560 25.86
1561 25.57
1562 25.95
1563 26.30
1564 25.41
1565 26.83
1566 25.23
1567 26.10
1568 25.88
1569 25.62
1570 26.57
1571 26.39
1572 26.15
1573 26.00
1574 26.82
1575 26.81
1576 25.83
1577 25.19
1578 24.98
1579 24.96
1580 26.13
1581 25.38
1582 25.46
1583 25.68
1584 25.32
1585 25.11
1586 25.15
1587 23.36
1588 22.72
1589 22.52
1590 23.31
1591 23.52
1592 24.49
1593 25.25
1594 24.32
1595 25.16
1596 24.98
1597 23.86
1598 23.63
1599 24.02
1600 25.27
1601 25.16
1602 25.27
1603 25.85
1604 24.85
1605 24.70
1606 23.57
1607 23.37
1608 22.66
1609 22.94
1610 23.78
1611 23.57
1612 24.22
1613 24.10
1614 23.60
1615 22.55
1616 22.86
1617 24.02
1618 23.23
1619 23.89
1620 24.44
1621 23.37
1622 23.94
1623 24.60
1624 25.04
1625 23.52
1626 24.51
1627 24.07
1628 24.67
1629 23.18
1630 23.51
1631 22.87
1632 23.90
1633 24.97
1634 23.89
1635 21.86
1636 22.47
1637 21.12
1638 23.40
1639 23.55
1640 22.07
1641 22.25
1642 21.90
1643 21.12
1644 20.94
1645 21.09
1646 21.27
1647 21.57
1648 21.21
1649 22.37
1650 21.46
1651 22.52
1652 21.93
1653 22.50
1654 23.19
1655 22.11
1656 22.43
1657 22.08
1658 22.25
1659 21.58
1660 21.75
1661 20.70
1662 20.75
1663 21.71
1664 21.21
1665 22.48
1666 22.49
1667 22.85
1668 22.47
1669 22.32
1670 22.19
1671 21.86
1672 22.12
1673 22.95
1674 22.88
1675 21.83
1676 22.67
1677 22.27
1678 21.99
1679 22.76
1680 21.87
1681 23.66
1682 24.06
1683 23.62
1684 24.24
1685 23.79
1686 23.36
1687 23.48
1688 23.58
1689 23.64
1690 23.44
1691 22.84
1692 23.06
1693 22.92
1694 23.71
1695 24.71
1696 24.43
1697 25.70
1698 24.26
1699 24.04
1700 23.54
1701 23.93
1702 23.45
1703 22.91
1704 23.69
1705 24.50
1706 25.04
1707 23.71
1708 24.91
1709 23.44
1710 24.17
1711 24.09
1712 23.37
1713 24.01
1714 23.81
1715 23.49
1716 23.85
1717 24.43
1718 24.92
1719 24.89
1720 25.13
1721 24.53
1722 26.08
1723 25.65
1724 24.42
1725 24.75
1726 25.02
1727 25.81
1728 27.11
1729 25.42
1730 24.70
1731 24.94
1732 24.71
1733 24.16
1734 24.73
1735 24.40
1736 24.58
1737 24.05
1738 23.52
1739 25.47
1740 25.22
1741 24.80
1742 24.69
1743 24.67
1744 24.53
1745 23.67
1746 25.46
1747 24.80
1748 23.55
1749 25.26
1750 24.20
1751 24.91
1752 24.43
1753 24.95
1754 22.87
1755 23.67
1756 22.87
1757 22.17
1758 22.80
1759 22.96
1760 22.29
1761 22.37
1762 22.29
1763 23.07
1764 22.98
1765 22.28
1766 21.43
1767 21.08
1768 21.44
1769 21.31
1770 21.22
1771 21.42
1772 21.57
1773 21.77
1774 22.37
1775 23.21
1776 23.35
1777 23.67
1778 23.39
1779 22.13
1780 22.43
1781 21.94
1782 22.57
1783 22.85
1784 23.04
1785 24.03
1786 23.14
1787 23.79
1788 23.12
1789 21.99
1790 21.68
1791 23.22
1792 23.62
1793 23.39
1794 23.04
1795 22.07
1796 22.42
1797 21.92
1798 23.47
1799 23.78
1800 24.29
1801 24.22
1802 23.75
1803 22.44
1804 23.96
1805 23.93
1806 24.32
1807 23.22
1808 24.04
1809 23.43
1810 24.26
1811 24.55
1812 24.11
1813 24.13
1814 23.79
1815 24.22
1816 23.79
1817 24.00
1818 25.38
1819 24.12
1820 24.41
1821 24.11
1822 24.58
1823 23.97
1824 23.08
1825 22.94
1826 23.75
1827 23.05
1828 22.67
1829 22.17
1830 21.69
1831 21.74
1832 21.16
1833 19.56
1834 19.72
1835 19.24
1836 19.85
1837 19.24
1838 19.56
1839 19.35
1840 18.77
1841 19.33
1842 18.28
1843 19.30
1844 19.58
1845 20.26
1846 20.01
1847 20.58
1848 20.52
1849 19.89
1850 20.19
1851 21.15
1852 20.96
1853 21.52
1854 20.98
1855 21.44
1856 21.97
1857 22.31
1858 22.07
1859 21.21
1860 22.47
1861 22.62
1862 23.13
1863 21.60
1864 21.76
1865 20.83
1866 21.63
1867 21.64
1868 22.31
1869 21.80
1870 22.42
1871 22.21
1872 22.38
1873 22.57
1874 23.63
1875 23.25
1876 23.35
1877 23.59
1878 22.81
1879 22.47
1880 22.67
1881 22.72
1882 24.28
1883 23.13
1884 21.92
1885 22.01
1886 22.27
1887 23.79
1888 23.65
1889 22.97
1890 23.29
1891 22.94
1892 22.09
1893 21.60
1894 21.95
1895 22.11
1896 21.93
1897 22.41
1898 22.35
1899 22.06
1900 21.75
1901 22.00
1902 21.61
1903 22.74
1904 21.96
1905 21.80
1906 21.85
1907 20.74
1908 19.63
1909 18.57
1910 19.51
1911 19.27
1912 17.14
1913 19.52
1914 20.52
1915 19.99
1916 19.91
1917 20.62
1918 18.97
1919 20.72
1920 20.74
1921 22.21
1922 20.50
1923 20.95
1924 20.76
1925 21.64
1926 22.05
1927 21.78
1928 21.77
1929 21.93
1930 21.84
1931 21.62
1932 21.67
1933 21.82
1934 21.09
1935 20.47
1936 19.02
1937 19.24
1938 21.89
1939 20.12
1940 19.34
1941 20.27
1942 20.07
1943 19.97
1944 20.40
1945 20.10
1946 21.31
1947 19.07
1948 20.41
1949 20.26
1950 20.19
1951 21.02
1952 19.77
1953 20.61
1954 18.93
1955 19.87
1956 19.69
1957 19.64
1958 19.37
1959 19.95
1960 20.41
1961 22.06
1962 21.54
1963 20.45
1964 20.14
1965 19.64
1966 19.13
1967 18.14
1968 18.62
1969 16.84
1970 17.79
1971 16.84
1972 16.69
1973 17.73
1974 18.43
1975 18.85
1976 18.69
1977 19.11
1978 19.55
1979 19.14
1980 19.62
1981 18.13
1982 18.11
1983 17.96
1984 18.34
1985 18.20
1986 18.87
1987 18.10
1988 18.63
1989 17.32
1990 18.36
1991 18.55
1992 18.92
1993 20.74
1994 19.78
1995 18.29
1996 18.10
1997 18.65
1998 19.57
1999 18.48
2000 18.12
2001 16.92
2002 18.31
2003 19.69
2004 18.78
2005 18.32
2006 18.74
2007 18.79
2008 17.94
2009 18.18
2010 18.45
2011 18.22
2012 16.66
2013 17.58
2014 17.52
2015 18.47
2016 17.97
2017 18.30
2018 19.02
2019 17.76
2020 16.94
2021 18.77
2022 17.96
2023 17.67
2024 18.17
2025 16.50
2026 18.41
2027 19.61
2028 17.64
2029 19.34
2030 19.43
2031 19.83
2032 20.34
2033 20.52
2034 20.38
2035 19.88
2036 19.81
2037 19.87
2038 19.86
2039 19.63
2040 20.12
2041 19.83
2042 20.84
2043 18.90
2044 19.11
2045 19.15
2046 18.78
2047 20.84
2048 19.48
2049 20.20
2050 21.57
2051 22.73
2052 23.15
2053 22.45
2054 23.30
2055 22.61
2056 22.58
2057 22.47
2058 22.01
2059 22.46
2060 21.74
2061 23.28
2062 22.31
2063 22.18
2064 22.19
2065 22.00
2066 21.96
2067 21.89
2068 23.05
2069 22.91
2070 21.61
2071 21.41
2072 22.16
2073 21.86
2074 21.15
2075 21.18
2076 19.58
2077 20.49
2078 19.76
2079 19.79
2080 18.89
2081 18.19
2082 18.52
2083 17.35
2084 17.74
2085 18.77
2086 17.36
2087 19.08
2088 18.63
2089 18.94
2090 19.14
2091 17.80
2092 18.20
2093 18.89
2094 18.14
2095 18.25
2096 19.46
2097 19.93
2098 19.88
2099 20.41
2100 20.54
2101 19.38
2102 19.84
2103 19.90
2104 20.31
2105 21.61
2106 20.92
2107 19.81
2108 19.09
2109 20.19
2110 20.28
2111 21.32
2112 20.92
2113 20.78
2114 20.99
2115 20.84
2116 19.27
2117 19.36
2118 18.85
2119 19.25
2120 20.98
2121 20.76
2122 20.54
2123 20.65
2124 20.28
2125 22.77
2126 22.58
2127 23.69
2128 23.21
2129 22.78
2130 23.03
2131 22.75
2132 22.36
2133 22.57
2134 23.71
2135 23.17
2136 22.70
2137 21.95
2138 22.15
2139 22.31
2140 22.00
2141 21.61
2142 22.88
2143 21.61
2144 21.81
2145 22.93
2146 21.81
2147 21.33
2148 21.55
2149 22.09
2150 22.21
2151 21.46
2152 20.72
2153 20.62
2154 21.95
2155 21.20
2156 21.90
2157 20.96
2158 20.67
2159 21.63
2160 21.86
2161 22.44
2162 22.76
2163 22.21
2164 20.85
2165 21.87
2166 22.49
2167 22.32
2168 22.09
2169 21.99
2170 21.97
2171 21.70
2172 20.61
2173 21.15
2174 21.06
2175 19.47
2176 20.83
2177 21.34
2178 20.51
2179 21.38
2180 20.21
2181 19.58
2182 19.68
2183 20.06
2184 19.05
2185 19.71
2186 20.21
2187 19.34
2188 19.67
2189 19.82
2190 18.86
2191 19.26
2192 20.01
2193 18.72
2194 19.24
2195 18.82
2196 19.49
2197 19.91
2198 19.93
2199 19.35
2200 19.29
2201 18.67
2202 18.82
2203 19.04
2204 18.10
2205 18.33
2206 18.92
2207 17.06
2208 17.54
2209 19.46
2210 19.18
2211 19.06
2212 17.48
2213 18.47
2214 17.40
2215 18.60
2216 17.06
2217 18.59
2218 18.61
2219 18.44
2220 20.15
2221 21.19
2222 19.66
2223 18.91
2224 18.23
2225 16.25
2226 17.80
2227 15.97
2228 18.60
2229 17.85
2230 18.16
2231 17.74
2232 19.03
2233 18.80
2234 20.20
2235 20.51
2236 21.24
2237 21.05
2238 20.27
2239 21.30
2240 20.13
2241 19.74
2242 20.12
2243 19.91
2244 20.22
2245 19.94
2246 20.87
2247 20.88
2248 20.79
2249 20.79
2250 20.17
2251 20.56
2252 20.46
2253 20.66
2254 20.94
2255 20.53
2256 20.12
2257 21.30
2258 19.62
2259 19.19
2260 19.55
2261 19.37
2262 19.78
2263 21.14
2264 20.25
2265 21.20
2266 21.68
2267 20.35
2268 20.28
2269 20.40
2270 21.70
2271 22.01
2272 21.01
2273 21.61
2274 21.63
2275 21.95
2276 21.80
2277 19.74
2278 22.17
2279 21.29
2280 22.12
2281 22.48
2282 22.39
2283 22.03
2284 21.54
2285 21.01
2286 20.91
2287 21.53
2288 20.49
2289 22.14
2290 22.02
2291 21.43
2292 21.57
2293 22.67
2294 21.46
2295 21.55
2296 22.36
2297 20.87
2298 22.14
2299 21.62
2300 22.18
2301 21.39
2302 20.68
2303 20.41
2304 20.69
2305 19.81
2306 21.54
2307 21.44
2308 20.29
2309 20.53
2310 22.18
2311 20.19
2312 20.62
2313 20.74
2314 20.17
2315 19.82
2316 20.57
2317 21.11
2318 21.11
2319 22.81
2320 22.55
2321 21.97
2322 21.81
2323 23.56
2324 22.26
2325 21.13
2326 19.87
2327 21.09
2328 21.24
2329 20.38
2330 19.48
2331 20.56
2332 21.08
2333 20.54
2334 20.77
2335 20.31
2336 20.28
2337 19.53
2338 19.22
2339 20.86
2340 20.80
2341 20.90
2342 20.62
2343 19.83
2344 19.81
2345 18.97
2346 18.66
2347 19.07
2348 19.57
2349 18.71
2350 18.18
2351 17.27
2352 17.55
2353 18.15
2354 16.89
2355 18.25
2356 17.50
2357 17.87
2358 17.72
2359 18.00
2360 19.18
2361 19.34
2362 18.33
2363 18.26
2364 19.14
2365 19.46
2366 19.81
2367 20.39
2368 20.43
2369 19.01
2370 19.74
2371 20.01
2372 20.25
2373 20.14
2374 20.17
2375 20.70
2376 20.26
2377 20.32
2378 21.07
2379 21.13
2380 19.93
2381 20.08
2382 20.97
2383 20.82
2384 21.75
2385 20.69
2386 21.85
2387 21.14
2388 21.50
2389 21.17
2390 20.19
2391 20.74
2392 20.87
2393 20.96
2394 20.48
2395 19.59
2396 19.52
2397 20.85
2398 20.30
2399 20.72
2400 21.59
2401 21.44
2402 20.63
2403 21.00
2404 21.83
2405 21.29
2406 20.70
2407 20.18
2408 21.14
2409 20.59
2410 20.06
2411 19.50
2412 20.71
2413 20.60
2414 19.79
2415 20.45
2416 19.30
2417 20.07
2418 21.94
2419 22.03
2420 21.35
2421 20.97
2422 21.97
2423 21.32
2424 21.53
2425 21.31
2426 22.53
2427 22.94
2428 22.33
2429 23.43
2430 23.18
2431 22.07
2432 22.67
2433 23.74
2434 21.68
2435 21.82
2436 22.44
2437 21.80
2438 21.50
2439 22.06
2440 21.96
2441 21.64
2442 22.44
2443 21.76
2444 20.71
2445 20.61
2446 20.86
2447 21.11
2448 19.96
2449 21.28
2450 22.49
2451 20.85
2452 21.07
2453 20.10
2454 20.89
2455 20.55
2456 21.02
2457 21.02
2458 20.64
2459 21.40
2460 21.33
2461 22.70
2462 22.78
2463 22.46
2464 23.39
2465 19.50
2466 20.75
2467 19.72
2468 19.50
2469 19.88
2470 19.84
2471 20.95
2472 19.41
2473 20.63
2474 17.96
2475 17.49
2476 20.66
2477 21.39
2478 20.76
2479 21.66
2480 22.41
2481 22.21
2482 22.41
2483 22.58
2484 20.92
2485 21.93
2486 20.85
2487 22.24
2488 22.69
2489 22.67
2490 20.95
2491 19.67
2492 20.62
2493 21.61
2494 21.10
2495 20.59
2496 21.47
2497 20.00
2498 21.02
2499 22.52
2500 21.42
2501 21.83
2502 21.83
2503 20.88
2504 20.03
2505 20.14
2506 20.87
2507 21.42
2508 19.41
2509 20.96
2510 21.80
2511 21.18
2512 21.17
2513 22.05
2514 21.43
2515 21.03
2516 21.01
2517 20.71
2518 21.31
2519 21.44
2520 20.76
2521 22.01
2522 20.52
2523 22.78
2524 22.35
2525 22.37
2526 23.78
2527 23.59
2528 23.05
2529 22.46
2530 22.62
2531 22.28
2532 22.47
2533 23.39
2534 23.24
2535 23.30
2536 22.96
2537 22.75
2538 23.22
2539 22.32
2540 21.83
2541 22.00
2542 22.12
2543 20.54
2544 20.75
2545 21.87
2546 22.07
2547 21.35
2548 22.39
2549 21.80
2550 21.45
2551 21.05
2552 20.65
2553 20.51
2554 21.37
2555 20.39
2556 20.82
2557 20.18
2558 20.02
2559 21.16
2560 19.63
2561 19.44
2562 20.36
2563 19.19
2564 20.05
2565 19.85
2566 20.73
2567 20.65
2568 20.09
2569 19.79
2570 19.74
2571 18.32
2572 18.45
2573 18.66
2574 18.97
2575 19.86
2576 19.83
2577 20.09
2578 19.89
2579 17.31
2580 18.29
2581 16.12
2582 18.42
2583 15.21
2584 12.27
2585 13.82
2586 15.60
2587 15.73
2588 16.60
2589 14.55
2590 16.60
2591 14.70
2592 16.13
2593 13.67
2594 16.02
2595 15.36
2596 16.57
2597 16.69
2598 14.70
2599 15.08
2600 15.69
2601 16.81
2602 15.09
2603 15.01
2604 15.60
2605 16.51
2606 16.79
2607 17.35
2608 18.09
2609 17.89
2610 16.52
2611 18.49
2612 20.40
2613 20.28
2614 19.41
2615 18.44
2616 18.13
2617 18.52
2618 18.38
2619 17.01
2620 18.77
2621 17.78
2622 20.15
2623 18.76
2624 18.53
2625 19.11
2626 18.08
2627 17.83
2628 17.12
2629 17.88
2630 18.59
2631 19.48
2632 17.83
2633 18.11
2634 18.33
2635 19.76
2636 20.41
2637 20.49
2638 18.71
2639 17.21
2640 17.30
2641 17.28
2642 18.15
2643 18.12
2644 17.36
2645 18.00
2646 18.93
2647 16.90
2648 16.96
2649 15.37
2650 15.96
2651 15.77
2652 16.84
2653 17.60
2654 17.45
2655 16.96
2656 17.39
2657 17.00
2658 17.06
2659 18.21
2660 16.99
2661 16.50
2662 15.98
2663 16.99
2664 17.01
2665 15.69
2666 17.57
2667 16.50
2668 17.05
2669 16.59
2670 18.34
2671 16.69
2672 16.24
2673 17.47
2674 16.88
2675 18.02
2676 18.02
2677 18.41
2678 18.08
2679 17.00
2680 17.00
2681 17.54
2682 18.31
2683 17.30
2684 17.11
2685 18.71
2686 16.78
2687 16.85
2688 17.41
2689 16.38
2690 17.07
2691 16.50
2692 17.09
2693 15.85
2694 16.35
2695 17.31
2696 18.90
2697 18.65
2698 18.30
2699 18.88
2700 20.58
2701 20.54
2702 20.63
2703 19.16
2704 18.94
2705 18.50
2706 19.20
2707 19.04
2708 19.08
2709 18.59
2710 18.45
2711 18.07
2712 17.89
2713 17.21
2714 16.84
2715 17.41
2716 17.27
2717 17.99
2718 17.76
2719 19.13
2720 18.45
2721 18.40
2722 18.90
2723 18.18
2724 20.11
2725 18.87
2726 19.38
2727 19.63
2728 19.94
2729 19.18
2730 18.74
2731 18.74
2732 19.62
2733 18.58
2734 19.25
2735 19.73
2736 19.01
2737 19.67
2738 19.97
2739 18.96
2740 19.76
2741 17.63
2742 18.33
2743 18.15
2744 18.28
2745 18.51
2746 19.25
2747 19.09
2748 19.49
2749 19.14
2750 19.32
2751 19.41
2752 20.25
2753 20.48
2754 21.03
2755 20.70
2756 21.29
2757 21.81
2758 20.91
2759 20.17
2760 21.24
2761 19.64
2762 20.42
2763 19.55
2764 19.26
2765 19.52
2766 19.98
2767 20.13
2768 21.43
2769 21.17
2770 22.26
2771 21.94
2772 22.32
2773 22.64
2774 21.90
2775 22.90
2776 22.84
2777 23.73
2778 23.87
2779 24.39
2780 23.96
2781 22.82
2782 24.04
2783 22.97
2784 22.30
2785 22.20
2786 22.82
2787 22.50
2788 22.57
2789 23.08
2790 24.31
2791 23.40
2792 23.70
2793 24.03
2794 24.40
2795 22.74
2796 21.80
2797 21.76
2798 21.38
2799 21.50
2800 21.02
2801 22.19
2802 22.19
2803 21.43
2804 20.81
2805 22.14
2806 23.36
2807 22.98
2808 23.26
2809 23.65
2810 24.01
2811 23.34
2812 23.38
2813 22.61
2814 22.30
2815 23.67
2816 22.69
2817 23.55
2818 23.38
2819 23.65
2820 23.48
2821 23.50
2822 23.27
2823 22.81
2824 23.41
2825 23.86
2826 23.00
2827 23.17
2828 23.61
2829 23.48
2830 24.38
2831 24.22
2832 24.19
2833 23.17
2834 22.66
2835 23.68
2836 24.41
2837 23.90
2838 23.05
2839 23.90
2840 22.26
2841 22.29
2842 21.62
2843 22.49
2844 23.72
2845 22.62
2846 23.04
2847 23.06
2848 24.16
2849 24.23
2850 23.10
2851 23.64
2852 23.87
2853 23.83
2854 25.50
2855 24.72
2856 25.52
2857 25.00
2858 24.76
2859 25.13
2860 24.85
2861 25.26
2862 24.84
2863 25.56
2864 26.46
2865 25.84
2866 26.13
2867 26.10
2868 25.93
2869 25.24
2870 24.91
2871 24.05
2872 24.19
2873 24.22
2874 23.72
2875 23.74
2876 24.15
2877 22.48
2878 23.62
2879 23.43
2880 22.29
2881 21.82
2882 21.25
2883 21.02
2884 22.12
2885 22.33
2886 22.05
2887 21.59
2888 21.29
2889 22.38
2890 21.76
2891 21.66
2892 21.68
2893 20.86
2894 21.08
2895 22.72
2896 22.19
2897 23.16
2898 24.11
2899 24.04
2900 23.98
2901 23.41
2902 24.13
2903 24.85
2904 24.51
2905 23.28
2906 23.66
2907 24.96
2908 24.31
2909 23.04
2910 22.57
2911 21.83
2912 21.51
2913 21.06
2914 21.32
2915 22.76
2916 22.33
2917 22.11
2918 21.80
2919 23.05
2920 22.12
2921 21.79
2922 21.52
2923 21.21
2924 21.55
2925 21.21
2926 21.14
2927 20.79
2928 20.95
2929 22.07
2930 21.41
2931 20.82
2932 20.89
2933 21.05
2934 21.41
2935 21.06
2936 21.79
2937 21.39
2938 21.01
2939 21.66
2940 22.15
2941 22.68
2942 22.72
2943 23.38
2944 23.97
2945 23.78
2946 23.97
2947 23.77
2948 25.07
2949 25.77
2950 24.68
2951 24.90
2952 25.98
2953 25.72
2954 25.79
2955 25.90
2956 24.78
2957 25.43
2958 25.41
2959 24.10
2960 22.83
2961 23.12
2962 23.33
2963 23.98
2964 23.96
2965 23.54
2966 24.14
2967 24.80
2968 24.76
2969 24.35
2970 24.02
2971 25.00
2972 23.80
2973 25.03
2974 24.33
2975 24.74
2976 24.78
2977 25.06
2978 25.85
2979 25.80
2980 25.92
2981 25.56
2982 25.39
2983 26.80
2984 25.15
2985 26.87
2986 25.83
2987 25.32
2988 25.49
2989 26.04
2990 27.03
2991 26.18
2992 25.88
2993 25.87
2994 25.89
2995 26.56
2996 26.57
2997 27.09
2998 27.08
2999 27.77
3000 27.21
3001 26.85
3002 26.75
3003 25.34
3004 25.42
3005 25.91
3006 26.23
3007 26.29
3008 26.58
3009 26.06
3010 25.59
3011 24.53
3012 24.72
3013 24.59
3014 24.19
3015 25.21
3016 24.38
3017 23.63
3018 23.52
3019 25.29
3020 24.60
3021 24.64
3022 25.50
3023 25.14
3024 24.99
3025 24.17
3026 24.67
3027 25.15
3028 26.01
3029 26.89
3030 25.80
3031 25.54
3032 26.98
3033 25.19
3034 25.91
3035 24.43
3036 23.89
3037 24.91
3038 25.50
3039 24.41
3040 25.39
3041 24.22
3042 24.25
3043 24.21
3044 25.38
3045 24.97
3046 25.31
3047 24.65
3048 24.26
3049 23.59
3050 24.51
3051 24.42
3052 24.20
3053 23.44
3054 22.94
3055 23.55
3056 22.79
3057 22.39
3058 22.41
3059 22.31
3060 22.78
3061 24.78
3062 23.95
3063 23.36
3064 23.61
3065 23.23
3066 24.20
3067 25.42
3068 24.61
3069 24.47
3070 25.62
3071 25.85
3072 25.48
3073 25.37
3074 25.33
3075 26.35
3076 27.35
3077 26.49
3078 26.53
3079 26.17
3080 26.54
3081 26.60
3082 26.93
3083 25.33
3084 25.79
3085 26.89
3086 25.94
3087 26.48
3088 26.05
3089 25.45
3090 25.39
3091 24.82
3092 23.88
3093 25.04
3094 24.61
3095 24.07
3096 24.47
3097 24.14
3098 23.04
3099 22.48
3100 23.05
3101 23.19
3102 23.28
3103 23.67
3104 23.38
3105 22.82
3106 23.44
3107 24.42
3108 23.62
3109 23.41
3110 23.14
3111 22.55
3112 22.44
3113 22.13
3114 22.56
3115 22.19
3116 22.93
3117 22.29
3118 22.06
3119 21.58
3120 21.61
3121 21.60
3122 21.08
3123 22.35
3124 22.14
3125 22.57
3126 21.88
3127 20.84
3128 21.00
3129 20.52
3130 21.52
3131 21.06
3132 21.78
3133 21.40
3134 21.89
3135 20.85
3136 21.08
3137 20.56
3138 20.31
3139 21.55
3140 20.80
3141 21.02
3142 21.78
3143 22.97
3144 22.28
3145 21.24
3146 21.19
3147 21.97
3148 22.12
3149 22.14
3150 21.35
3151 20.54
3152 20.71
3153 22.43
3154 23.09
3155 21.35
3156 22.06
3157 22.18
3158 23.85
3159 22.87
3160 22.66
3161 22.63
3162 21.55
3163 21.54
3164 20.74
3165 21.99
3166 21.19
3167 20.88
3168 21.99
3169 22.41
3170 21.96
3171 21.97
3172 21.90
3173 22.04
3174 21.81
3175 22.56
3176 21.72
3177 22.54
3178 22.91
3179 24.07
3180 23.54
3181 21.84
3182 22.94
3183 23.58
3184 21.74
3185 20.99
3186 22.50
3187 21.93
3188 21.95
3189 21.39
3190 22.24
3191 23.02
3192 22.03
3193 22.07
3194 21.69
3195 21.40
3196 21.76
3197 22.88
3198 22.04
3199 21.49
3200 21.93
3201 21.54
3202 21.97
3203 21.94
3204 21.41
3205 21.14
3206 20.81
3207 21.30
3208 20.88
3209 21.51
3210 20.68
3211 21.68
3212 22.27
3213 22.99
3214 22.35
3215 22.53
3216 22.87
3217 23.29
3218 23.24
3219 24.92
3220 24.30
3221 24.68
3222 23.79
3223 24.07
3224 23.19
3225 24.38
3226 22.77
3227 22.56
3228 23.35
3229 22.05
3230 21.66
3231 21.74
3232 21.45
3233 21.47
3234 21.47
3235 22.22
3236 22.20
3237 21.06
3238 20.96
3239 21.61
3240 20.32
3241 20.32
3242 19.39
3243 20.11
3244 22.06
3245 22.36
3246 22.99
3247 23.36
3248 24.30
3249 23.15
3250 23.37
3251 23.94
3252 24.68
3253 25.92
3254 25.36
3255 25.95
3256 26.07
3257 25.16
3258 24.74
3259 23.88
3260 22.62
3261 23.24
3262 22.21
3263 23.58
3264 23.66
3265 22.95
3266 24.03
3267 23.37
3268 23.53
3269 23.96
3270 23.44
3271 23.76
3272 22.63
3273 23.17
3274 22.85
3275 23.58
3276 23.82
3277 24.38
3278 24.53
3279 24.14
3280 23.28
3281 23.74
3282 22.91
3283 23.32
3284 22.96
3285 22.55
3286 22.13
3287 22.32
3288 22.08
3289 21.94
3290 22.63
3291 22.33
3292 21.95
3293 22.65
3294 22.03
3295 23.10
3296 22.68
3297 22.77
3298 22.67
3299 23.59
3300 23.33
3301 23.06
3302 23.23
3303 22.66
3304 21.88
3305 21.39
3306 22.80
3307 22.31
3308 23.55
3309 22.63
3310 20.80
3311 21.86
3312 21.94
3313 23.07
3314 22.59
3315 22.86
3316 22.14
3317 21.57
3318 21.55
3319 21.62
3320 21.41
3321 21.15
3322 23.29
3323 21.43
3324 21.77
3325 22.35
3326 21.47
3327 21.93
3328 22.84
3329 22.84
3330 22.59
3331 20.95
3332 20.75
3333 20.99
3334 21.34
3335 21.43
3336 21.57
3337 22.39
3338 24.23
3339 23.72
3340 23.40
3341 24.14
3342 24.13
3343 23.19
3344 22.81
3345 23.06
3346 21.81
3347 22.10
3348 21.50
3349 22.34
3350 23.21
3351 24.72
3352 24.04
3353 23.78
3354 23.65
3355 23.58
3356 22.75
3357 23.98
3358 23.59
3359 23.45
3360 23.40
3361 24.35
3362 24.50
3363 23.64
3364 22.54
3365 24.00
3366 23.96
3367 24.54
3368 23.81
3369 23.77
3370 24.31
3371 24.16
3372 25.09
3373 24.61
3374 25.11
3375 25.32
3376 25.41
3377 24.05
3378 24.31
3379 24.50
3380 24.27
3381 24.86
3382 24.85
3383 24.79
3384 24.70
3385 24.83
3386 25.75
3387 25.15
3388 24.95
3389 24.50
3390 24.28
3391 24.00
3392 23.39
3393 23.11
3394 22.57
3395 22.58
3396 23.26
3397 22.59
3398 21.82
3399 22.24
3400 22.61
3401 22.97
3402 22.58
3403 23.08
3404 22.59
3405 20.49
3406 21.58
3407 21.84
3408 21.41
3409 22.22
3410 21.19
3411 21.94
3412 23.30
3413 23.28
3414 23.53
3415 23.68
3416 24.30
3417 24.63
3418 23.67
3419 24.19
3420 23.30
3421 22.94
3422 23.71
3423 23.20
3424 23.07
3425 22.42
3426 24.79
3427 23.14
3428 23.51
3429 24.16
3430 23.99
3431 23.12
3432 22.50
3433 22.96
3434 23.14
3435 22.82
3436 21.71
3437 22.91
3438 23.55
3439 23.01
3440 22.82
3441 23.83
3442 23.34
3443 22.77
3444 23.25
3445 23.97
3446 24.11
3447 24.72
3448 24.97
3449 25.98
3450 24.15
3451 23.78
3452 22.46
3453 22.96
3454 22.95
3455 23.16
3456 23.66
3457 24.99
3458 24.09
3459 26.17
3460 26.22
3461 25.73
3462 24.40
3463 25.48
3464 27.39
3465 27.52
3466 27.02
3467 27.06
3468 28.41
3469 28.26
3470 27.79
3471 28.26
3472 27.37
3473 27.97
3474 28.01
3475 28.63
3476 28.35
3477 28.47
3478 28.67
3479 28.35
3480 25.03
3481 25.65
3482 27.15
3483 27.25
3484 25.58
3485 27.32
3486 25.85
3487 26.72
3488 27.09
3489 23.66
3490 21.88
3491 24.94
3492 26.27
3493 25.29
3494 26.73
3495 24.67
3496 24.86
3497 25.10
3498 24.36
3499 26.01
3500 25.22
3501 25.56
3502 26.38
3503 26.12
3504 26.88
3505 26.19
3506 25.71
3507 24.92
3508 26.18
3509 25.38
3510 23.66
3511 22.69
3512 23.40
3513 22.51
3514 23.47
3515 23.01
3516 23.24
3517 24.15
3518 23.98
3519 24.80
3520 25.65
3521 24.59
3522 25.44
3523 25.46
3524 23.60
3525 23.40
3526 24.22
3527 25.22
3528 24.14
3529 25.19
3530 24.79
3531 23.91
3532 23.03
3533 22.60
3534 22.94
3535 23.42
3536 22.66
3537 23.82
3538 21.73
3539 21.35
3540 22.23
3541 21.80
3542 21.51
3543 19.95
3544 21.59
3545 19.46
3546 20.49
3547 19.30
3548 21.00
3549 20.33
3550 20.79
3551 21.48
3552 20.42
3553 21.31
3554 20.79
3555 20.45
3556 20.26
3557 20.37
3558 19.37
3559 21.85
3560 20.81
3561 21.09
3562 20.78
3563 21.74
3564 21.58
3565 20.48
3566 21.13
3567 20.60
3568 21.83
3569 21.43
3570 21.30
3571 20.91
3572 21.32
3573 21.32
3574 21.14
3575 21.56
3576 21.02
3577 21.30
3578 22.10
3579 21.54
3580 20.79
3581 20.61
3582 19.37
3583 19.10
3584 19.30
3585 19.05
3586 19.95
3587 20.26
3588 19.58
3589 20.60
3590 21.31
3591 20.67
3592 20.30
3593 21.23
3594 21.75
3595 20.21
3596 20.90
3597 19.85
3598 20.40
3599 20.60
3600 19.47
3601 19.98
3602 20.45
3603 21.25
3604 21.18
3605 19.77
3606 22.53
3607 22.67
3608 22.60
3609 21.49
3610 20.34
3611 22.77
3612 20.75
3613 21.83
3614 21.30
3615 20.18
3616 20.85
3617 19.27
3618 22.79
3619 21.85
3620 20.68
3621 21.26
3622 21.17
3623 22.77
3624 21.38
3625 21.31
3626 21.20
3627 21.37
3628 20.82
3629 20.35
3630 20.72
3631 21.95
3632 23.51
3633 21.81
3634 23.29
3635 21.69
3636 21.64
3637 21.27
3638 21.86
3639 21.53
3640 21.94
3641 21.48
3642 22.36
3643 22.23
3644 22.35
3645 22.34
3646 22.09
3647 21.35
3648 21.33
3649 22.64
3650 21.63
3651 21.91
3652 22.14
3653 22.69
3654 22.32
3655 22.14
3656 22.14
3657 22.13
3658 21.89
3659 21.77
3660 22.01
3661 22.64
3662 24.15
3663 24.39
3664 24.66
3665 23.14
3666 24.58
3667 25.42
3668 26.09
3669 25.74
3670 24.20
3671 24.44
3672 24.53
3673 24.43
3674 24.04
3675 24.19
3676 24.09
3677 23.95
3678 24.31
3679 22.79
3680 21.88
3681 21.41
3682 21.86
3683 22.22
3684 21.77
3685 21.74
3686 22.24
3687 21.75
3688 21.53
3689 21.47
3690 21.23
3691 23.25
3692 22.56
3693 22.80
3694 21.98
3695 21.45
3696 22.78
3697 21.19
3698 20.00
3699 21.22
3700 22.30
3701 22.62
3702 22.86
3703 22.51
3704 21.55
3705 21.74
3706 21.76
3707 22.56
3708 20.49
3709 22.30
3710 23.76
3711 22.59
3712 22.53
3713 24.16
3714 24.51
3715 23.16
3716 23.21
3717 23.75
3718 24.61
3719 23.61
3720 23.94
3721 23.24
3722 23.64
3723 23.15
3724 22.46
3725 23.45
3726 22.72
3727 22.00
3728 21.18
3729 21.88
3730 22.16
3731 22.53
3732 21.60
3733 21.63
3734 22.24
3735 21.71
3736 22.72
3737 22.22
3738 21.87
3739 22.03
3740 21.24
3741 20.94
3742 21.66
3743 21.61
3744 20.86
3745 20.95
3746 21.24
3747 20.46
3748 20.37
3749 18.99
3750 20.95
3751 21.52
3752 20.78
3753 21.51
3754 21.67
3755 22.93
3756 24.10
3757 23.12
3758 23.49
3759 23.59
3760 23.70
3761 23.34
3762 23.65
3763 24.61
3764 23.14
3765 23.37
3766 24.21
3767 24.90
3768 24.97
3769 25.00
3770 24.29
3771 24.61
3772 23.99
3773 25.04
3774 23.99
3775 24.35
3776 25.87
3777 26.87
3778 26.24
3779 26.04
3780 25.85
3781 25.92
3782 26.97
3783 27.13
3784 25.61
3785 25.97
3786 26.11
3787 25.54
3788 25.06
3789 25.59
3790 24.41
3791 23.47
3792 23.95
3793 24.36
3794 23.48
3795 25.00
3796 24.46
3797 25.11
3798 24.75
3799 24.49
3800 25.67
3801 26.24
3802 25.56
3803 26.47
3804 26.23
3805 24.80
3806 25.40
3807 25.20
3808 24.59
3809 23.54
3810 24.12
3811 24.77
3812 25.44
3813 24.94
3814 25.22
3815 25.64
3816 25.88
3817 26.18
3818 26.11
3819 26.07
3820 25.61
3821 27.18
3822 25.92
3823 25.84
3824 24.93
3825 23.98
3826 23.80
3827 24.24
3828 24.03
3829 25.09
3830 24.65
3831 23.97
3832 24.50
3833 25.10
3834 24.54
3835 24.75
3836 23.48
3837 24.26
3838 24.31
3839 23.98
3840 23.98
3841 22.87
3842 22.88
3843 23.38
3844 25.17
3845 24.28
3846 25.43
3847 24.19
3848 24.32
3849 23.72
3850 24.20
3851 24.81
3852 24.67
3853 24.74
3854 24.74
3855 24.67
3856 24.36
3857 23.90
3858 23.15
3859 23.18
3860 24.05
3861 23.12
3862 22.81
3863 23.76
3864 22.21
3865 23.36
3866 21.87
3867 21.49
3868 22.28
3869 21.63
3870 20.13
3871 21.69
3872 21.18
3873 21.36
3874 20.47
3875 21.13
3876 22.60
3877 22.70
3878 22.83
3879 22.99
3880 22.49
3881 23.20
3882 23.36
3883 23.74
3884 24.10
3885 22.67
3886 21.61
3887 22.09
3888 22.98
3889 22.35
3890 22.39
3891 23.74
3892 22.50
3893 22.81
3894 23.93
3895 23.10
3896 22.76
3897 24.23
3898 23.55
3899 22.58
3900 22.36
3901 22.39
3902 21.95
3903 22.64
3904 23.22
3905 22.94
3906 23.77
3907 24.35
3908 23.53
3909 24.02
3910 23.58
3911 23.76
3912 23.30
3913 23.51
3914 22.02
3915 22.27
3916 22.40
3917 23.58
3918 23.49
3919 23.46
3920 23.64
3921 23.91
3922 24.25
3923 23.16
3924 23.76
3925 23.34
3926 23.58
3927 23.84
3928 24.17
3929 24.16
3930 24.06
3931 25.96
3932 26.17
3933 27.06
3934 25.19
3935 26.52
3936 25.76
3937 25.57
3938 25.43
3939 25.65
3940 25.78
3941 25.97
3942 24.62
3943 24.01
3944 25.04
3945 22.81
3946 23.49
3947 23.80
3948 24.47
3949 24.63
3950 24.88
3951 26.00
3952 26.19
3953 24.69
3954 26.45
3955 26.44
3956 26.99
3957 26.28
3958 25.91
3959 26.81
3960 26.77
3961 25.31
3962 25.24
3963 25.33
3964 25.50
3965 26.24
3966 25.48
3967 25.76
3968 24.87
3969 25.69
3970 25.92
3971 24.40
3972 23.82
3973 24.78
3974 24.63
3975 25.13
3976 25.28
3977 24.77
3978 25.32
3979 24.45
3980 23.53
3981 23.28
3982 23.23
3983 22.54
3984 23.07
3985 22.81
3986 23.33
3987 24.63
3988 24.27
3989 23.74
3990 22.84
3991 23.03
3992 23.30
3993 24.75
3994 23.58
3995 23.39
3996 22.24
3997 23.41
3998 22.78
3999 23.32
4000 23.58
4001 25.53
4002 24.37
4003 22.32
4004 23.06
4005 23.13
4006 24.01
4007 22.67
4008 22.62
4009 22.65
4010 24.22
4011 23.05
4012 23.47
4013 22.16
4014 22.82
4015 23.66
4016 22.22
4017 22.64
4018 22.52
4019 23.97
4020 23.38
4021 23.33
4022 23.38
4023 22.16
4024 22.66
4025 22.53
4026 22.41
4027 22.46
4028 22.67
4029 21.99
4030 22.94
4031 21.66
4032 22.10
4033 23.06
4034 24.02
4035 22.36
4036 21.89
4037 21.88
4038 21.98
4039 21.93
4040 21.46
4041 21.48
4042 22.34
4043 22.08
4044 21.63
4045 21.20
4046 21.56
4047 19.92
4048 21.17
4049 20.57
4050 20.96
4051 20.41
4052 20.14
4053 19.78
4054 19.28
4055 20.12
4056 19.88
4057 19.11
4058 20.02
4059 20.05
4060 19.52
4061 19.66
4062 19.53
4063 19.96
4064 19.47
4065 19.42
4066 20.15
4067 21.17
4068 21.01
4069 21.33
4070 22.26
4071 20.64
4072 21.25
4073 20.78
4074 20.30
4075 20.29
4076 20.03
4077 20.55
4078 19.98
4079 19.97
4080 20.47
4081 20.15
4082 19.63
4083 19.60
4084 19.98
4085 18.72
4086 20.35
4087 20.91
4088 20.91
4089 20.77
4090 21.95
4091 20.84
4092 21.64
4093 21.36
4094 20.98
4095 21.46
4096 20.96
4097 20.21
4098 19.37
4099 19.30
4100 19.78
4101 19.93
4102 19.81
4103 19.34
4104 19.51
4105 19.94
4106 20.70
4107 19.70
4108 20.66
4109 20.91
4110 21.68
4111 21.40
4112 19.96
4113 21.36
4114 21.48
4115 20.56
4116 20.45
4117 20.22
4118 18.78
4119 19.70
4120 21.17
4121 20.65
4122 20.01
4123 19.99
4124 20.61
4125 20.28
4126 20.15
4127 20.40
4128 21.06
4129 21.00
4130 20.71
4131 20.32
4132 20.78
4133 21.72
4134 21.46
4135 22.02
4136 23.21
4137 22.83
4138 22.98
4139 22.88
4140 23.11
4141 24.05
4142 24.35
4143 23.64
4144 25.41
4145 23.55
4146 23.84
4147 23.34
4148 23.40
4149 22.42
4150 22.58
4151 22.75
4152 24.18
4153 23.40
4154 23.27
4155 23.41
4156 22.59
4157 23.85
4158 23.18
4159 23.86
4160 23.82
4161 23.63
4162 22.74
4163 22.93
4164 24.16
4165 23.73
4166 23.00
4167 24.00
4168 24.01
4169 24.79
4170 24.02
4171 23.86
4172 24.39
4173 24.10
4174 23.94
4175 22.40
4176 23.44
4177 24.22
4178 23.00
4179 21.68
4180 22.93
4181 24.20
4182 24.03
4183 24.76
4184 23.31
4185 22.30
4186 21.12
4187 21.81
4188 22.20
4189 21.44
4190 22.55
4191 22.74
4192 22.42
4193 21.92
4194 22.24
4195 20.48
4196 21.17
4197 21.20
4198 20.15
4199 19.99
4200 20.66
4201 19.97
4202 20.55
4203 18.90
4204 19.12
4205 18.15
4206 19.29
4207 19.26
4208 19.76
4209 19.03
4210 17.59
4211 17.21
4212 17.00
4213 17.41
4214 18.16
4215 17.03
4216 19.10
4217 19.70
4218 19.91
4219 20.07
4220 19.58
4221 20.36
4222 19.61
4223 19.15
4224 19.60
4225 19.73
4226 19.92
4227 18.53
4228 18.66
4229 18.21
4230 17.60
4231 17.90
4232 17.35
4233 18.36
4234 18.42
4235 18.76
4236 18.72
4237 20.96
4238 22.77
4239 21.27
4240 21.87
4241 21.19
4242 21.90
4243 21.09
4244 22.26
4245 21.76
4246 22.27
4247 20.75
4248 20.47
4249 20.82
4250 19.74
4251 20.70
4252 21.09
4253 21.19
4254 20.01
4255 20.94
4256 21.97
4257 22.74
4258 20.72
4259 21.62
4260 22.90
4261 22.43
4262 22.11
4263 22.67
4264 21.67
4265 20.91
4266 22.42
4267 22.50
4268 21.93
4269 19.10
4270 19.41
4271 18.96
4272 19.35
4273 19.21
4274 18.66
4275 20.60
4276 20.57
4277 19.05
4278 20.63
4279 19.14
4280 20.69
4281 19.20
4282 20.18
4283 20.28
4284 21.47
4285 20.85
4286 20.43
4287 19.33
4288 19.74
4289 19.44
4290 20.73
4291 21.62
4292 21.12
4293 21.71
4294 20.62
4295 20.02
4296 21.07
4297 21.43
4298 20.21
4299 21.42
4300 21.54
4301 20.15
4302 21.31
4303 20.42
4304 22.11
4305 21.63
4306 20.24
4307 19.21
4308 18.89
4309 17.60
4310 19.01
4311 19.20
4312 20.39
4313 20.36
4314 20.12
4315 19.52
4316 18.89
4317 20.37
4318 20.00
4319 21.00
4320 21.40
4321 19.13
4322 19.58
4323 19.33
4324 20.80
4325 20.71
4326 20.45
4327 21.13
4328 20.19
4329 20.27
4330 21.19
4331 22.31
4332 20.79
4333 20.72
4334 21.76
4335 20.24
4336 18.29
4337 20.84
4338 21.85
4339 24.00
4340 20.99
4341 22.90
4342 23.86
4343 24.14
4344 23.58
4345 24.59
4346 23.99
4347 23.72
4348 24.90
4349 25.06
4350 22.93
4351 23.36
4352 23.30
4353 25.48
4354 25.66
4355 23.62
4356 24.45
4357 24.31
4358 23.61
4359 23.25
4360 23.13
4361 23.51
4362 23.85
4363 23.62
4364 23.35
4365 22.49
4366 22.79
4367 22.13
4368 20.97
4369 21.01
4370 22.76
4371 22.59
4372 21.45
4373 20.73
4374 20.78
4375 19.65
4376 20.94
4377 22.82
4378 20.78
4379 22.73
4380 22.76
4381 22.67
4382 21.18
4383 22.22
4384 24.19
4385 23.49
4386 24.23
4387 22.94
4388 21.94
4389 22.37
4390 22.69
4391 22.12
4392 22.66
4393 22.58
4394 22.53
4395 22.18
4396 22.38
4397 21.30
4398 20.92
4399 22.56
4400 20.66
4401 20.35
4402 18.65
4403 18.61
4404 21.16
4405 19.43
4406 19.14
4407 19.60
4408 20.25
4409 19.87
4410 19.07
4411 19.71
4412 20.67
4413 18.74
4414 19.28
4415 19.92
4416 17.24
4417 16.84
4418 16.54
4419 15.01
4420 16.22
4421 16.36
4422 18.84
4423 16.60
4424 20.33
4425 19.58
4426 19.15
4427 18.04
4428 17.97
4429 17.50
4430 18.78
4431 18.46
4432 18.27
4433 19.25
4434 19.26
4435 17.80
4436 20.66
4437 18.02
4438 18.66
4439 19.90
4440 19.70
4441 21.30
4442 19.83
4443 19.70
4444 19.49
4445 17.94
4446 18.58
4447 17.75
4448 19.97
4449 17.52
4450 17.92
4451 18.42
4452 17.81
4453 18.03
4454 17.64
4455 15.72
4456 16.71
4457 16.74
4458 18.14
4459 16.97
4460 17.72
4461 17.99
4462 19.88
4463 19.50
4464 19.62
4465 20.28
4466 18.79
4467 19.25
4468 21.46
4469 21.74
4470 20.35
4471 20.91
4472 19.69
4473 17.31
4474 17.60
4475 19.94
4476 20.21
4477 18.37
4478 19.91
4479 18.47
4480 18.22
4481 16.91
4482 17.45
4483 18.46
4484 18.95
4485 18.58
4486 18.01
4487 18.56
4488 16.28
4489 15.97
4490 15.66
4491 16.46
4492 15.08
4493 15.92
4494 16.06
4495 14.99
4496 14.76
4497 15.72
4498 14.81
4499 15.60
4500 15.96
4501 17.26
4502 16.90
4503 15.59
4504 17.29
4505 18.13
4506 18.02
4507 17.17
4508 18.39
4509 20.14
4510 19.92
4511 20.02
4512 19.67
4513 18.43
4514 17.36
4515 17.92
4516 17.60
4517 18.31
4518 19.28
4519 17.79
4520 17.28
4521 17.71
4522 17.72
4523 18.90
4524 16.40
4525 16.94
4526 18.11
4527 17.20
4528 17.87
4529 18.19
4530 17.83
4531 18.15
4532 17.89
4533 19.60
4534 18.18
4535 17.98
4536 19.14
4537 19.65
4538 18.58
4539 19.20
4540 19.79
4541 20.44
4542 19.69
4543 20.88
4544 19.86
4545 19.95
4546 19.02
4547 21.14
4548 19.95
4549 21.61
4550 22.88
4551 21.56
4552 20.73
4553 22.54
4554 21.75
4555 22.40
4556 22.45
4557 22.27
4558 22.54
4559 22.96
4560 23.08
4561 22.82
4562 22.89
4563 22.00
4564 22.35
4565 22.20
4566 21.86
4567 22.27
4568 22.48
4569 22.15
4570 19.54
4571 21.37
4572 22.38
4573 20.80
4574 21.01
4575 18.66
4576 19.06
4577 20.19
4578 21.23
4579 22.32
4580 21.80
4581 20.80
4582 20.98
4583 20.43
4584 21.72
4585 21.68
4586 20.94
4587 21.39
4588 22.08
4589 20.91
4590 21.13
4591 21.16
4592 21.54
4593 22.22
4594 20.78
4595 20.57
4596 20.60
4597 20.58
4598 21.14
4599 22.12
4600 21.76
4601 21.20
4602 21.52
4603 20.75
4604 21.26
4605 20.45
4606 20.37
4607 21.00
4608 19.70
4609 19.75
4610 20.37
4611 21.01
4612 20.59
4613 21.08
4614 21.56
4615 20.99
4616 19.35
4617 19.74
4618 20.34
4619 20.98
4620 20.29
4621 19.67
4622 18.99
4623 19.69
4624 19.93
4625 20.64
4626 22.58
4627 22.05
4628 20.43
4629 19.56
4630 21.88
4631 20.50
4632 20.21
4633 19.46
4634 19.21
4635 19.51
4636 18.20
4637 20.86
4638 20.55
4639 22.20
4640 22.39
4641 20.72
4642 19.91
4643 21.61
4644 22.86
4645 23.39
4646 21.18
4647 22.29
4648 22.20
4649 23.19
4650 21.49
4651 23.23
4652 22.07
4653 23.10
4654 21.63
4655 22.65
4656 22.64
4657 22.03
4658 23.90
4659 22.18
4660 23.47
4661 21.94
4662 22.60
4663 22.18
4664 22.25
4665 21.23
4666 20.71
4667 22.10
4668 19.40
4669 20.71
4670 20.62
4671 20.85
4672 21.81
4673 21.66
4674 21.58
4675 22.64
4676 23.43
4677 23.63
4678 22.63
4679 22.34
4680 22.21
4681 21.18
4682 21.29
4683 20.29
4684 22.69
4685 22.60
4686 19.14
4687 21.75
4688 21.85
4689 22.64
4690 22.79
4691 23.39
4692 21.06
4693 20.13
4694 19.82
4695 20.64
4696 20.31
4697 19.96
4698 20.29
4699 19.27
4700 19.75
4701 20.17
4702 19.96
4703 20.09
4704 21.23
4705 21.50
4706 21.08
4707 21.73
4708 21.89
4709 21.65
4710 22.34
4711 20.17
4712 20.46
4713 20.21
4714 19.84
4715 20.45
4716 20.57
4717 21.89
4718 20.81
4719 21.56
4720 20.96
4721 20.83
4722 21.60
4723 21.50
4724 21.40
4725 20.54
4726 21.34
4727 20.24
4728 22.32
4729 21.29
4730 21.62
4731 21.01
4732 19.43
4733 20.06
4734 20.26
4735 20.92
4736 21.21
4737 21.53
4738 20.93
4739 21.57
4740 21.28
4741 21.76
4742 22.12
4743 21.03
4744 22.15
4745 22.83
4746 22.58
4747 23.06
4748 22.27
4749 22.23
4750 22.97
4751 23.87
4752 22.59
4753 23.17
4754 20.69
4755 20.95
4756 19.93
4757 22.09
4758 22.98
4759 21.80
4760 23.79
4761 22.57
4762 22.81
4763 22.45
4764 21.56
4765 21.24
4766 20.15
4767 18.93
4768 19.91
4769 20.50
4770 21.06
4771 19.60
4772 18.80
4773 18.87
4774 18.66
4775 21.49
4776 20.31
4777 21.75
4778 19.72
4779 21.13
4780 21.22
4781 20.97
4782 20.34
4783 20.94
4784 20.89
4785 21.50
4786 21.60
4787 22.05
4788 20.97
4789 20.98
4790 20.58
4791 19.03
4792 18.96
4793 18.72
4794 21.08
4795 19.91
4796 19.29
4797 19.81
4798 20.53
4799 18.65
4800 20.04
4801 20.05
4802 19.42
4803 20.04
4804 19.97
4805 19.67
4806 18.54
4807 19.49
4808 20.63
4809 22.22
4810 20.42
4811 21.53
4812 21.30
4813 21.75
4814 22.46
4815 21.77
4816 21.54
4817 21.37
4818 20.71
4819 21.01
4820 19.42
4821 20.52
4822 20.95
4823 20.85
4824 20.03
4825 19.59
4826 20.95
4827 21.35
4828 20.93
4829 20.63
4830 22.46
4831 22.09
4832 23.33
4833 22.93
4834 23.03
4835 23.44
4836 24.21
4837 24.55
4838 22.44
4839 24.21
4840 22.35
4841 25.02
4842 24.82
4843 24.95
4844 24.93
4845 25.16
4846 24.07
4847 25.04
4848 24.13
4849 24.67
4850 23.51
4851 23.74
4852 24.20
4853 25.21
4854 24.89
4855 24.45
4856 23.00
4857 23.52
4858 24.42
4859 24.85
4860 23.92
4861 24.42
4862 24.10
4863 24.53
4864 24.06
4865 24.20
4866 23.74
4867 24.65
4868 22.26
4869 24.44
4870 24.66
4871 25.40
4872 24.14
4873 23.44
4874 23.91
4875 24.25
4876 23.76
4877 23.59
4878 23.78
4879 23.52
4880 23.18
4881 22.82
4882 24.63
4883 25.25
4884 25.53
4885 25.76
4886 24.95
4887 24.12
4888 24.36
4889 25.72
4890 24.28
4891 25.60
4892 25.22
4893 24.55
4894 24.66
4895 25.56
4896 23.30
4897 22.91
4898 22.73
4899 22.72
4900 23.06
4901 22.99
4902 23.26
4903 23.59
4904 23.57
4905 24.74
4906 23.80
4907 23.78
4908 24.73
4909 25.20
4910 24.32
4911 25.14
4912 23.93
4913 26.12
4914 25.41
4915 24.95
4916 25.12
4917 24.86
4918 24.91
4919 24.56
4920 24.48
4921 24.45
4922 23.86
4923 23.85
4924 24.11
4925 24.96
4926 24.68
4927 23.45
4928 24.21
4929 23.92
4930 23.84
4931 24.16
4932 23.86
4933 25.53
4934 25.52
4935 26.06
4936 25.06
4937 25.89
4938 24.28
4939 23.14
4940 24.18
4941 23.63
4942 23.61
4943 23.41
4944 22.74
4945 22.91
4946 22.95
4947 23.20
4948 23.26
4949 22.14
4950 23.85
4951 24.06
4952 24.17
4953 22.69
4954 23.69
4955 23.07
4956 22.18
4957 21.84
4958 23.13
4959 22.59
4960 22.39
4961 22.32
4962 22.74
4963 22.21
4964 23.56
4965 21.83
4966 23.07
4967 22.93
4968 22.41
4969 22.29
4970 21.97
4971 22.11
4972 22.19
4973 21.35
4974 21.50
4975 21.24
4976 22.55
4977 21.83
4978 23.18
4979 23.22
4980 22.83
4981 22.39
4982 22.41
4983 22.50
4984 22.37
4985 21.86
4986 23.92
4987 22.89
4988 23.90
4989 24.38
4990 24.07
4991 23.74
4992 23.39
4993 23.51
4994 22.92
4995 23.59
4996 23.46
4997 23.06
4998 22.89
4999 23.07
5000 23.42
5001 22.57
5002 23.71
5003 23.89
5004 23.54
5005 24.26
5006 25.55
5007 25.96
5008 24.48
5009 24.76
5010 24.45
5011 23.93
5012 24.27
5013 23.71
5014 22.80
5015 23.32
5016 23.18
5017 23.63
5018 23.83
5019 22.97
5020 23.57
5021 23.86
5022 22.73
5023 23.45
5024 22.89
5025 23.71
5026 23.00
5027 22.36
5028 22.99
5029 22.03
5030 22.07
5031 22.21
5032 22.78
5033 23.37
5034 21.04
5035 22.12
5036 21.31
5037 21.39
5038 20.39
5039 21.05
5040 20.82
5041 21.25
5042 21.59
5043 22.66
5044 21.79
5045 21.71
5046 22.15
5047 22.80
5048 20.83
5049 21.45
5050 22.74
5051 22.58
5052 23.24
5053 22.47
5054 21.42
5055 22.11
5056 23.09
5057 22.62
5058 22.29
5059 21.84
5060 22.55
5061 20.58
5062 21.01
5063 21.24
5064 22.05
5065 21.48
5066 22.20
5067 21.57
5068 21.08
5069 22.25
5070 20.63
5071 22.21
5072 21.83
5073 20.81
5074 22.05
5075 21.10
5076 20.74
5077 20.31
5078 21.48
5079 22.44
5080 21.92
5081 22.39
5082 22.98
5083 23.13
5084 23.98
5085 23.24
5086 23.73
5087 24.10
5088 23.56
5089 24.32
5090 23.64
5091 22.15
5092 22.56
5093 22.11
5094 23.02
5095 21.88
5096 23.31
5097 23.75
5098 22.50
5099 22.83
5100 23.55
5101 21.72
5102 22.28
5103 22.27
5104 22.49
5105 22.69
5106 22.96
5107 23.51
5108 22.81
5109 22.37
5110 21.64
5111 21.39
5112 21.11
5113 21.27
5114 23.81
5115 22.39
5116 22.67
5117 22.31
5118 22.24
5119 21.14
5120 21.60
5121 24.06
5122 24.00
5123 22.93
5124 21.73
5125 21.01
5126 21.41
5127 21.19
5128 21.02
5129 21.04
5130 20.23
5131 19.97
5132 20.86
5133 20.10
5134 19.39
5135 19.62
5136 21.44
5137 20.65
5138 20.85
5139 19.69
5140 19.31
5141 18.88
5142 20.79
5143 21.04
5144 20.54
5145 20.91
5146 20.63
5147 19.64
5148 19.15
5149 20.22
5150 19.32
5151 20.29
5152 20.56
5153 19.41
5154 20.68
5155 21.58
5156 21.90
5157 21.87
5158 21.75
5159 22.95
5160 22.28
5161 23.38
5162 22.82
5163 22.32
5164 22.25
5165 22.13
5166 23.04
5167 22.93
5168 23.92
5169 23.29
5170 23.01
5171 22.67
5172 21.28
5173 21.90
5174 21.56
5175 22.54
5176 22.03
5177 21.85
5178 21.74
5179 21.92
5180 21.61
5181 22.12
5182 21.51
5183 21.86
5184 22.77
5185 22.34
5186 23.26
5187 22.40
5188 21.34
5189 21.20
5190 22.37
5191 21.72
5192 22.74
5193 22.86
5194 23.84
5195 23.07
5196 23.98
5197 21.62
5198 22.12
5199 21.95
5200 20.89
5201 20.32
5202 18.85
5203 19.76
5204 20.32
5205 21.03
5206 22.10
5207 22.22
5208 21.31
5209 22.05
5210 22.56
5211 23.67
5212 24.11
5213 23.84
5214 23.45
5215 23.64
5216 22.35
5217 22.46
5218 23.74
5219 21.82
5220 20.74
5221 20.29
5222 20.32
5223 21.14
5224 21.54
5225 20.97
5226 22.08
5227 22.64
5228 21.02
5229 21.77
5230 22.13
5231 22.96
5232 23.65
5233 23.65
5234 22.50
5235 22.62
5236 23.20
5237 23.65
5238 22.92
5239 21.95
5240 22.83
5241 23.14
5242 22.87
5243 22.88
5244 22.44
5245 21.30
5246 21.74
5247 21.22
5248 22.20
5249 21.63
5250 20.10
5251 22.09
5252 20.88
5253 21.31
5254 21.74
5255 22.05
5256 20.71
5257 21.39
5258 20.79
5259 21.50
5260 21.44
5261 20.67
5262 20.92
5263 20.97
5264 20.89
5265 18.88
5266 20.75
5267 20.92
5268 20.28
5269 19.60
5270 18.96
5271 21.33
5272 19.91
5273 20.02
5274 19.90
5275 20.13
5276 21.54
5277 22.17
5278 21.99
5279 20.99
5280 22.08
5281 21.73
5282 21.02
5283 20.60
5284 21.34
5285 21.14
5286 21.93
5287 21.41
5288 21.49
5289 19.72
5290 20.84
5291 19.41
5292 19.07
5293 19.02
5294 18.45
5295 20.55
5296 20.35
5297 20.24
5298 21.37
5299 21.63
5300 21.89
5301 20.89
5302 20.83
5303 22.23
5304 21.94
5305 22.51
5306 22.95
5307 21.98
5308 22.93
5309 22.58
5310 22.52
5311 20.89
5312 20.95
5313 21.42
5314 20.14
5315 18.95
5316 19.67
5317 19.84
5318 19.73
5319 18.50
5320 19.82
5321 20.47
5322 18.77
5323 19.62
5324 21.08
5325 22.15
5326 20.01
5327 19.60
5328 18.43
5329 20.02
5330 20.10
5331 19.68
5332 19.99
5333 20.18
5334 20.25
5335 19.88
5336 20.85
5337 18.72
5338 21.69
5339 21.24
5340 19.70
5341 21.49
5342 20.16
5343 22.35
5344 22.29
5345 23.12
5346 23.44
5347 22.71
5348 22.45
5349 23.07
5350 22.55
5351 22.71
5352 21.29
5353 20.50
5354 23.35
5355 23.39
5356 22.73
5357 22.09
5358 21.64
5359 22.19
5360 22.51
5361 20.60
5362 21.28
5363 23.07
5364 22.35
5365 20.79
5366 20.79
5367 20.09
5368 21.66
5369 21.98
5370 21.07
5371 20.43
5372 20.05
5373 18.61
5374 18.64
5375 19.35
5376 19.95
5377 20.52
5378 20.05
5379 19.50
5380 19.88
5381 20.61
5382 20.72
5383 19.84
5384 20.30
5385 17.71
5386 19.35
5387 20.83
5388 20.16
5389 20.69
5390 19.13
5391 18.40
5392 19.64
5393 19.25
5394 20.46
5395 21.86
5396 21.69
5397 21.73
5398 21.28
5399 20.95
5400 22.32
5401 21.99
5402 20.95
5403 20.08
5404 20.69
5405 19.65
5406 22.78
5407 19.95
5408 22.89
5409 20.48
5410 21.24
5411 23.08
5412 22.50
5413 20.91
5414 22.26
5415 21.87
5416 20.18
5417 20.55
5418 21.86
5419 20.31
5420 22.06
5421 21.17
5422 21.03
5423 21.68
5424 23.21
5425 22.51
5426 23.06
5427 21.94
5428 21.85
5429 20.92
5430 19.57
5431 21.25
5432 21.29
5433 22.05
5434 22.09
5435 20.37
5436 20.37
5437 20.89
5438 20.09
5439 19.16
5440 19.45
5441 20.33
5442 20.16
5443 21.98
5444 20.31
5445 17.32
5446 18.66
5447 19.67
5448 18.28
5449 18.72
5450 20.53
5451 21.39
5452 20.11
5453 20.53
5454 21.81
5455 20.48
5456 19.81
5457 20.25
5458 18.80
5459 19.32
5460 20.50
5461 18.42
5462 19.51
5463 18.46
5464 19.29
5465 19.12
5466 19.62
5467 17.81
5468 19.84
5469 19.38
5470 20.50
5471 19.87
5472 20.90
5473 20.97
5474 20.09
5475 17.91
5476 18.33
5477 17.47
5478 18.14
5479 16.51
5480 16.77
5481 16.63
5482 21.02
5483 19.96
5484 22.03
5485 23.69
5486 23.36
5487 21.78
5488 22.09
5489 20.74
5490 18.99
5491 18.16
5492 18.44
5493 18.16
5494 18.69
5495 21.50
5496 20.77
5497 19.91
5498 21.40
5499 21.42
5500 18.16
5501 18.43
5502 16.76
5503 17.55
5504 16.44
5505 17.32
5506 17.95
5507 17.60
5508 18.97
5509 15.71
5510 17.44
5511 19.01
5512 18.45
5513 17.30
5514 19.84
5515 20.33
5516 21.19
5517 21.01
5518 21.52
5519 19.90
5520 18.78
5521 20.40
5522 21.82
5523 21.30
5524 21.94
5525 21.35
5526 21.39
5527 20.66
5528 19.68
5529 19.73
5530 18.25
5531 19.49
5532 18.61
5533 18.99
5534 18.89
5535 17.90
5536 20.05
5537 18.26
5538 20.93
5539 18.65
5540 18.41
5541 18.28
5542 20.67
5543 20.38
5544 20.17
5545 19.09
5546 19.19
5547 17.74
5548 15.04
5549 19.20
5550 20.22
5551 22.16
5552 20.50
5553 19.09
5554 20.78
5555 20.71
5556 20.34
5557 20.36
5558 21.28
5559 20.21
5560 19.45
5561 17.36
5562 17.73
5563 20.21
5564 18.84
5565 19.49
5566 21.02
5567 20.98
5568 19.59
5569 18.60
5570 19.34
5571 19.76
5572 21.29
5573 20.29
5574 19.47
5575 18.09
5576 18.83
5577 18.38
5578 17.81
5579 20.01
5580 15.49
5581 17.80
5582 18.61
5583 17.07
5584 17.61
5585 18.19
5586 16.96
5587 16.69
5588 18.25
5589 16.96
5590 17.72
5591 18.23
5592 18.61
5593 19.15
5594 18.47
5595 19.24
5596 19.50
5597 20.75
5598 21.88
5599 21.17
5600 21.78
5601 21.38
5602 20.50
5603 20.14
5604 20.71
5605 21.05
5606 20.87
5607 21.70
5608 21.45
5609 22.42
5610 22.14
5611 20.99
5612 21.06
5613 21.57
5614 20.92
5615 21.14
5616 19.81
5617 18.83
5618 19.10
5619 19.46
5620 20.57
5621 20.85
5622 17.81
5623 19.23
5624 16.99
5625 18.29
5626 17.49
5627 17.13
5628 15.42
5629 14.45
5630 15.65
5631 17.41
5632 16.83
5633 17.77
5634 18.19
5635 14.55
5636 18.39
5637 19.14
5638 18.30
5639 18.45
5640 18.16
5641 18.19
5642 20.49
5643 18.60
5644 17.94
5645 19.75
5646 18.78
5647 18.48
5648 17.12
5649 17.68
5650 17.22
5651 15.59
5652 16.44
5653 16.52
5654 17.11
5655 16.71
5656 15.59
5657 16.51
5658 16.35
5659 16.28
5660 15.89
5661 16.67
5662 18.00
5663 16.71
5664 17.39
5665 17.64
5666 16.35
5667 16.73
5668 18.93
5669 18.51
5670 18.03
5671 17.66
5672 17.85
5673 18.20
5674 16.97
5675 18.42
5676 17.92
5677 17.01
5678 15.86
5679 17.19
5680 18.89
5681 18.27
5682 19.50
5683 19.49
5684 19.10
5685 20.22
5686 17.85
5687 18.96
5688 19.34
5689 21.20
5690 20.54
5691 20.05
5692 19.90
5693 18.71
5694 20.24
5695 20.29
5696 21.08
5697 20.92
5698 20.14
5699 20.48
5700 22.44
5701 21.99
5702 21.95
5703 21.97
5704 21.93
5705 21.18
5706 21.18
5707 21.29
5708 20.98
5709 20.14
5710 20.24
5711 19.88
5712 19.44
5713 19.45
5714 19.44
5715 19.56
5716 19.63
5717 19.88
5718 19.39
5719 20.08
5720 19.27
5721 19.45
5722 19.56
5723 18.65
5724 18.35
5725 19.26
5726 19.47
5727 20.82
5728 20.22
5729 19.75
5730 19.59
5731 20.52
5732 19.68
5733 21.05
5734 21.06
5735 20.19
5736 20.37
5737 20.23
5738 19.58
5739 20.58
5740 21.17
5741 21.17
5742 21.16
5743 21.47
5744 21.45
5745 22.48
5746 21.16
5747 22.12
5748 22.55
5749 21.44
5750 21.70
5751 20.83
5752 19.70
5753 19.34
5754 19.36
5755 19.50
5756 20.06
5757 19.86
5758 19.41
5759 19.52
5760 19.71
5761 19.77
5762 18.23
5763 18.89
5764 19.23
5765 18.30
5766 17.68
5767 17.96
5768 18.46
5769 18.51
5770 19.23
5771 18.85
5772 20.54
5773 20.34
5774 20.61
5775 19.60
5776 20.60
5777 20.40
5778 19.53
5779 19.87
5780 21.40
5781 22.21
5782 21.62
5783 20.71
5784 21.96
5785 21.17
5786 21.06
5787 21.90
5788 21.64
5789 21.45
5790 21.32
5791 21.46
5792 20.79
5793 22.18
5794 21.34
5795 21.73
5796 22.55
5797 21.97
5798 22.05
5799 22.70
5800 22.02
5801 21.83
5802 22.59
5803 23.79
5804 24.20
5805 23.23
5806 22.41
5807 21.80
5808 22.83
5809 22.80
5810 22.39
5811 23.12
5812 25.21
5813 24.85
5814 24.83
5815 24.29
5816 24.48
5817 23.42
5818 24.17
5819 24.21
5820 24.16
5821 23.50
5822 23.56
5823 23.43
5824 23.60
5825 23.74
5826 23.32
5827 23.41
5828 23.34
5829 23.05
5830 22.92
5831 23.76
5832 22.84
5833 22.89
5834 23.05
5835 22.34
5836 22.57
5837 22.46
5838 20.33
5839 20.47
5840 21.61
5841 22.69
5842 23.58
5843 22.58
5844 23.82
5845 23.09
5846 23.06
5847 24.36
5848 22.95
5849 22.46
5850 21.73
5851 22.32
5852 22.12
5853 22.51
5854 23.68
5855 23.75
5856 24.05
5857 24.63
5858 24.12
5859 22.97
5860 23.84
5861 25.28
5862 25.25
5863 25.41
5864 24.20
5865 24.85
5866 24.61
5867 23.16
5868 22.18
5869 22.22
5870 24.36
5871 24.39
5872 24.43
5873 23.87
5874 23.92
5875 23.48
5876 23.64
5877 24.42
5878 23.74
5879 24.58
5880 23.29
5881 23.33
5882 23.72
5883 23.64
5884 23.34
5885 23.93
5886 24.22
5887 24.12
5888 24.13
5889 24.17
5890 24.15
5891 24.88
5892 24.44
5893 25.33
5894 24.46
5895 24.67
5896 24.59
5897 25.01
5898 25.21
5899 24.65
5900 24.82
5901 22.95
5902 24.90
5903 25.31
5904 25.60
5905 26.22
5906 26.25
5907 23.66
5908 23.75
5909 23.74
5910 24.77
5911 23.67
5912 23.03
5913 23.50
5914 23.78
5915 23.01
5916 22.30
5917 22.46
5918 22.66
5919 22.27
5920 21.32
5921 20.59
5922 20.66
5923 21.13
5924 21.24
5925 21.35
5926 20.45
5927 20.13
5928 19.58
5929 20.44
5930 19.83
5931 20.51
5932 19.97
5933 19.91
5934 19.58
5935 19.81
5936 19.19
5937 19.35
5938 20.13
5939 20.75
5940 21.32
5941 21.42
5942 21.52
5943 21.95
5944 21.97
5945 20.56
5946 21.66
5947 19.04
5948 20.07
5949 21.52
5950 19.82
5951 22.00
5952 21.29
5953 21.00
5954 21.06
5955 19.89
5956 20.67
5957 22.04
5958 21.03
5959 22.00
5960 22.42
5961 22.27
5962 21.82
5963 21.22
5964 20.88
5965 20.43
5966 22.11
5967 22.09
5968 21.03
5969 20.82
5970 21.77
5971 21.73
5972 21.44
5973 21.01
5974 20.98
5975 20.46
5976 21.22
5977 21.01
5978 21.02
5979 22.75
5980 19.23
5981 20.12
5982 19.94
5983 18.71
5984 19.10
5985 20.06
5986 21.02
5987 20.15
5988 19.45
5989 20.84
5990 19.16
5991 19.40
5992 18.81
5993 19.65
5994 19.02
5995 18.59
5996 19.55
5997 20.52
5998 18.79
5999 19.25
6000 19.16
6001 18.13
6002 17.52
6003 18.84
6004 20.66
6005 21.20
6006 21.44
6007 22.04
6008 21.96
6009 20.55
6010 20.80
6011 20.86
6012 20.36
6013 19.34
6014 20.85
6015 21.11
6016 21.50
6017 20.68
6018 21.83
6019 20.27
6020 20.53
6021 20.32
6022 20.45
6023 19.81
6024 20.81
6025 21.12
6026 19.95
6027 20.37
6028 20.93
6029 20.42
6030 20.45
6031 20.50
6032 20.97
6033 21.82
6034 21.81
6035 21.93
6036 20.96
6037 20.42
6038 21.52
6039 20.76
6040 20.78
6041 21.17
6042 20.35
6043 21.25
6044 20.80
6045 21.38
6046 22.87
6047 21.70
6048 21.39
6049 19.95
6050 19.93
6051 19.99
6052 19.84
6053 19.17
6054 19.01
6055 18.29
6056 18.95
6057 18.74
6058 18.97
6059 19.56
6060 19.99
6061 20.19
6062 19.48
6063 18.92
6064 18.93
6065 18.69
6066 18.90
6067 17.68
6068 16.43
6069 17.39
6070 18.03
6071 18.21
6072 20.08
6073 18.75
6074 19.00
6075 19.44
6076 19.15
6077 20.10
6078 19.12
6079 19.25
6080 19.66
6081 19.67
6082 19.77
6083 18.56
6084 19.34
6085 18.96
6086 19.06
6087 19.02
6088 19.90
6089 20.14
6090 20.08
6091 19.64
6092 20.73
6093 19.81
6094 21.34
6095 19.82
6096 19.59
6097 21.14
6098 20.88
6099 21.98
6100 22.55
6101 21.73
6102 22.30
6103 22.67
6104 21.85
6105 22.47
6106 21.26
6107 20.44
6108 20.66
6109 20.81
6110 20.41
6111 20.48
6112 20.61
6113 21.38
6114 21.74
6115 20.61
6116 20.03
6117 20.36
6118 19.92
6119 20.92
6120 19.60
6121 21.07
6122 19.03
6123 19.84
6124 20.44
6125 21.27
6126 20.46
6127 20.97
6128 21.54
6129 21.59
6130 21.40
6131 19.77
6132 20.31
6133 19.79
6134 19.22
6135 19.63
6136 18.77
6137 18.30
6138 18.42
6139 18.79
6140 20.37
6141 19.58
6142 20.33
6143 19.50
6144 21.02
6145 20.70
6146 21.02
6147 19.91
6148 20.39
6149 20.05
6150 21.05
6151 21.00
6152 21.22
6153 20.25
6154 19.60
6155 19.07
6156 19.69
6157 19.29
6158 19.35
6159 19.87
6160 20.41
6161 20.30
6162 19.91
6163 20.92
6164 20.67
6165 20.83
6166 21.20
6167 21.67
6168 19.90
6169 20.63
6170 20.40
6171 21.76
6172 20.88
6173 21.39
6174 20.86
6175 20.58
6176 19.92
6177 19.97
6178 20.50
6179 20.91
6180 21.93
6181 20.63
6182 20.82
6183 20.67
6184 21.26
6185 20.39
6186 20.64
6187 20.03
6188 19.19
6189 20.99
6190 20.31
6191 20.48
6192 20.62
6193 21.17
6194 21.01
6195 20.34
6196 20.07
6197 19.76
6198 20.14
6199 20.90
6200 21.06
6201 20.90
6202 19.86
6203 19.72
6204 21.09
6205 20.64
6206 21.50
6207 21.17
6208 20.20
6209 20.47
6210 20.49
6211 20.59
6212 20.40
6213 19.90
6214 20.53
6215 19.95
6216 20.53
6217 20.60
6218 19.49
6219 19.80
6220 19.33
6221 19.53
6222 20.00
6223 19.59
6224 20.44
6225 21.01
6226 21.17
6227 21.37
6228 21.54
6229 21.54
6230 21.98
6231 22.07
6232 21.96
6233 20.60
6234 20.17
6235 19.59
6236 20.57
6237 21.24
6238 20.98
6239 20.55
6240 19.84
6241 20.72
6242 20.15
6243 21.09
6244 20.82
6245 20.58
6246 19.84
6247 19.67
6248 20.46
6249 20.05
6250 19.42
6251 20.19
6252 19.76
6253 19.78
6254 20.20
6255 20.89
6256 20.35
6257 20.55
6258 21.35
6259 22.32
6260 23.42
6261 22.68
6262 21.94
6263 21.47
6264 21.66
6265 20.66
6266 20.06
6267 20.62
6268 19.88
6269 20.26
6270 18.64
6271 18.56
6272 18.81
6273 20.04
6274 20.22
6275 19.97
6276 18.54
6277 19.65
6278 18.46
6279 19.01
6280 20.25
6281 19.99
6282 20.00
6283 19.41
6284 20.46
6285 21.22
6286 21.47
6287 20.86
6288 21.27
6289 21.84
6290 21.41
6291 20.12
6292 19.93
6293 21.19
6294 19.84
6295 19.64
6296 20.63
6297 19.39
6298 20.91
6299 21.50
6300 19.89
6301 20.55
6302 19.57
6303 20.85
6304 20.69
6305 20.51
6306 21.37
6307 21.18
6308 20.00
6309 19.94
6310 19.94
6311 20.55
6312 21.38
6313 21.33
6314 21.97
6315 21.15
6316 21.76
6317 21.61
6318 20.93
6319 20.50
6320 20.18
6321 21.27
6322 20.58
6323 20.62
6324 20.30
6325 19.77
6326 19.55
6327 19.62
6328 20.77
6329 21.34
6330 22.23
6331 21.72
6332 22.66
6333 21.94
6334 21.80
6335 21.01
6336 21.14
6337 21.27
6338 20.51
6339 20.26
6340 20.87
6341 21.32
6342 21.25
6343 20.88
6344 19.52
6345 19.76
6346 20.44
6347 20.70
6348 20.80
6349 21.52
6350 20.69
6351 21.59
6352 20.10
6353 19.81
6354 18.25
6355 20.98
6356 20.37
6357 21.11
6358 20.05
6359 20.90
6360 20.35
6361 19.83
6362 19.75
6363 20.08
6364 20.14
6365 20.34
6366 20.58
6367 20.74
6368 20.17
6369 19.15
6370 19.74
6371 19.93
6372 20.40
6373 19.80
6374 20.58
6375 18.58
6376 19.63
6377 20.31
6378 21.49
6379 19.80
6380 19.91
6381 21.20
6382 20.42
6383 19.76
6384 19.96
6385 19.66
6386 19.03
6387 18.09
6388 18.60
6389 18.62
6390 17.85
6391 19.67
6392 18.96
6393 19.64
6394 20.40
6395 20.43
6396 21.17
6397 20.74
6398 19.77
6399 20.56
6400 20.81
6401 21.88
6402 21.44
6403 21.42
6404 20.34
6405 20.87
6406 20.53
6407 19.12
6408 20.54
6409 19.89
6410 19.45
6411 19.09
6412 20.27
6413 19.76
6414 19.93
6415 20.20
6416 20.27
6417 19.52
6418 19.33
6419 19.38
6420 18.10
6421 18.82
6422 17.81
6423 17.68
6424 18.28
6425 18.03
6426 18.62
6427 17.26
6428 18.88
6429 18.51
6430 17.11
6431 18.61
6432 19.68
6433 20.11
6434 20.61
6435 20.43
6436 19.98
6437 19.73
6438 19.87
6439 19.39
6440 17.40
6441 19.11
6442 19.00
6443 19.72
6444 18.33
6445 18.54
6446 19.02
6447 18.12
6448 18.81
6449 18.73
6450 20.29
6451 19.35
6452 18.25
6453 20.65
6454 17.43
6455 19.15
6456 18.52
6457 17.83
6458 18.42
6459 18.89
6460 17.99
6461 19.84
6462 18.94
6463 16.39
6464 16.55
6465 17.66
6466 17.89
6467 18.78
6468 18.71
6469 18.84
6470 19.72
6471 19.51
6472 20.19
6473 18.77
6474 19.65
6475 21.06
6476 19.28
6477 21.14
6478 20.83
6479 22.36
6480 21.59
6481 20.92
6482 21.12
6483 21.19
6484 19.98
6485 19.94
6486 20.66
6487 20.52
6488 21.09
6489 20.61
6490 20.19
6491 19.21
6492 18.18
6493 18.67
6494 20.36
6495 19.61
6496 19.28
6497 20.64
6498 20.23
6499 18.84
6500 19.40
6501 20.21
6502 20.93
6503 21.14
6504 20.43
6505 19.50
6506 18.02
6507 19.29
6508 20.10
6509 19.67
6510 21.26
6511 19.50
6512 19.63
6513 19.97
6514 20.27
6515 20.55
6516 20.65
6517 21.12
6518 20.79
6519 20.46
6520 21.89
6521 21.90
6522 20.85
6523 21.00
6524 20.52
6525 20.25
6526 19.52
6527 20.12
6528 20.65
6529 21.59
6530 21.93
6531 20.37
6532 20.90
6533 21.87
6534 22.25
6535 21.44
6536 22.46
6537 23.38
6538 22.46
6539 22.24
6540 22.63
6541 22.17
6542 22.88
6543 23.67
6544 23.74
6545 22.82
6546 22.68
6547 22.77
6548 21.27
6549 22.46
6550 22.83
6551 21.21
6552 22.29
6553 21.53
6554 22.69
6555 21.94
6556 22.94
6557 22.09
6558 22.13
6559 21.90
6560 21.46
6561 22.72
6562 22.44
6563 22.87
6564 22.50
6565 21.65
6566 22.97
6567 22.92
6568 22.97
6569 22.24
6570 23.15
6571 22.72
6572 22.58
6573 22.58
6574 23.53
6575 23.10
6576 21.58
6577 22.92
6578 22.61
6579 22.70
6580 21.70
6581 21.35
6582 22.26
6583 22.41
6584 21.55
6585 22.08
6586 21.87
6587 21.58
6588 20.85
6589 20.76
6590 21.16
6591 21.45
6592 20.85
6593 20.50
6594 20.92
6595 20.40
6596 20.41
6597 20.46
6598 19.87
6599 21.07
6600 20.35
6601 20.40
6602 21.16
6603 20.72
6604 20.11
6605 19.45
6606 19.78
6607 19.57
6608 19.62
6609 20.58
6610 20.87
6611 20.63
6612 20.26
6613 20.51
6614 20.51
6615 20.79
6616 20.40
6617 20.03
6618 20.33
6619 20.51
6620 20.24
6621 20.12
6622 22.16
6623 22.80
6624 21.18
6625 21.92
6626 22.60
6627 22.12
6628 23.21
6629 22.75
6630 21.41
6631 22.00
6632 21.82
6633 22.09
6634 21.90
6635 20.34
6636 21.64
6637 20.99
6638 21.67
6639 22.14
6640 22.62
6641 22.27
6642 22.05
6643 22.56
6644 22.72
6645 21.39
6646 21.19
6647 21.80
6648 21.52
6649 21.70
6650 21.86
6651 20.43
6652 21.02
6653 20.79
6654 19.19
6655 20.21
6656 21.17
6657 21.89
6658 20.74
6659 21.48
6660 22.81
6661 22.55
6662 22.61
6663 22.39
6664 21.45
6665 21.40
6666 22.02
6667 21.97
6668 21.38
6669 22.13
6670 22.24
6671 22.28
6672 21.50
6673 21.98
6674 22.02
6675 22.03
6676 21.17
6677 20.68
6678 22.37
6679 21.81
6680 22.47
6681 22.92
6682 24.07
6683 22.48
6684 21.61
6685 21.96
6686 20.42
6687 21.40
6688 20.89
6689 21.35
6690 22.46
6691 21.97
6692 21.34
6693 22.51
6694 21.26
6695 22.33
6696 22.88
6697 23.07
6698 23.02
6699 23.69
6700 22.48
6701 22.29
6702 22.78
6703 21.83
6704 21.70
6705 21.43
6706 22.91
6707 23.45
6708 22.97
6709 22.49
6710 23.08
6711 23.58
6712 23.65
6713 23.47
6714 23.16
6715 24.09
6716 24.28
6717 24.04
6718 24.12
6719 23.66
6720 23.63
6721 23.14
6722 24.08
6723 24.58
6724 24.06
6725 23.81
6726 23.61
6727 24.15
6728 23.80
6729 24.72
6730 25.00
6731 24.72
6732 24.55
6733 24.84
6734 24.11
6735 23.85
6736 23.23
6737 23.49
6738 23.38
6739 23.88
6740 22.12
6741 21.68
6742 22.67
6743 22.47
6744 23.06
6745 23.01
6746 23.74
6747 24.02
6748 23.52
6749 23.41
6750 22.74
6751 23.05
6752 23.82
6753 24.00
6754 23.63
6755 22.21
6756 23.29
6757 23.25
6758 21.67
6759 23.46
6760 23.27
6761 22.90
6762 22.73
6763 22.68
6764 22.09
6765 22.00
6766 22.54
6767 22.86
6768 23.25
6769 23.42
6770 24.32
6771 23.33
6772 22.79
6773 22.87
6774 22.15
6775 21.27
6776 21.60
6777 22.81
6778 22.06
6779 21.92
6780 21.84
6781 21.10
6782 21.72
6783 22.34
6784 22.21
6785 21.77
6786 21.85
6787 22.67
6788 22.95
6789 23.54
6790 23.29
6791 22.12
6792 22.65
6793 22.14
6794 21.37
6795 22.48
6796 21.53
6797 21.34
6798 21.26
6799 21.02
6800 21.22
6801 21.20
6802 21.08
6803 21.48
6804 21.96
6805 21.37
6806 22.26
6807 22.24
6808 23.55
6809 23.76
6810 23.80
6811 22.45
6812 21.95
6813 22.74
6814 22.32
6815 22.53
6816 23.00
6817 22.36
6818 23.46
6819 22.72
6820 22.39
6821 23.29
6822 22.38
6823 21.13
6824 21.92
6825 22.41
6826 23.25
6827 24.19
6828 22.76
6829 23.63
6830 23.68
6831 23.39
6832 22.75
6833 23.52
6834 23.06
6835 23.80
6836 23.17
6837 21.94
6838 22.13
6839 21.89
6840 22.63
6841 23.28
6842 22.96
6843 23.21
6844 23.49
6845 22.89
6846 23.05
6847 23.02
6848 23.73
6849 24.18
6850 23.42
6851 24.13
6852 23.49
6853 23.70
6854 23.05
6855 22.08
6856 21.45
6857 21.42
6858 20.79
6859 21.40
6860 21.37
6861 21.67
6862 20.77
6863 21.38
6864 21.85
6865 22.40
6866 20.93
6867 20.85
6868 22.42
6869 22.09
6870 21.30
6871 21.44
6872 21.61
6873 22.88
6874 21.58
6875 21.80
6876 23.65
6877 22.19
6878 21.82
6879 22.54
6880 20.81
6881 21.63
6882 21.00
6883 21.31
6884 20.73
6885 20.54
6886 20.90
6887 20.65
6888 19.70
6889 20.02
6890 19.46
6891 19.51
6892 18.96
6893 18.55
6894 18.99
6895 20.33
6896 19.99
6897 18.39
6898 19.68
6899 18.96
6900 17.63
6901 17.74
6902 17.92
6903 17.38
6904 17.69
6905 17.35
6906 18.78
6907 19.98
6908 18.52
6909 17.58
6910 17.42
6911 19.12
6912 19.69
6913 19.46
6914 19.83
6915 19.66
6916 20.11
6917 19.13
6918 19.22
6919 18.37
6920 20.47
6921 18.66
6922 20.26
6923 20.32
6924 18.88
6925 19.89
6926 18.57
6927 19.97
6928 19.22
6929 20.33
6930 20.22
6931 20.65
6932 20.20
6933 19.30
6934 19.36
6935 20.33
6936 20.24
6937 19.78
6938 20.80
6939 21.44
6940 19.88
6941 20.08
6942 19.49
6943 18.68
6944 18.29
6945 20.10
6946 18.88
6947 19.80
6948 20.87
6949 20.26
6950 20.22
6951 19.49
6952 19.73
6953 19.87
6954 19.29
6955 19.35
6956 18.24
6957 19.91
6958 20.78
6959 19.47
6960 19.64
6961 19.24
6962 19.40
6963 17.69
6964 18.92
6965 19.96
6966 19.39
6967 20.32
6968 19.66
6969 19.32
6970 18.90
6971 18.44
6972 17.73
6973 17.91
6974 17.91
6975 18.43
6976 19.35
6977 19.46
6978 20.37
6979 21.55
6980 20.34
6981 20.44
6982 19.32
6983 20.29
6984 20.93
6985 20.40
6986 19.53
6987 19.86
6988 19.02
6989 18.48
6990 19.23
6991 18.55
6992 19.15
6993 18.61
6994 19.54
6995 19.83
6996 20.25
6997 21.67
6998 20.75
6999 19.82
7000 20.71
7001 22.13
7002 22.08
7003 21.28
7004 21.37
7005 22.19
7006 21.26
7007 22.20
7008 22.54
7009 22.48
7010 23.10
7011 22.46
7012 22.68
7013 22.09
7014 22.22
7015 20.81
7016 21.05
7017 22.24
7018 20.47
7019 19.64
7020 18.58
7021 18.38
7022 19.09
7023 17.98
7024 18.37
7025 18.61
7026 18.38
7027 17.81
7028 17.85
7029 18.36
7030 17.95
7031 18.17
7032 18.15
7033 18.80
7034 18.30
7035 17.23
7036 19.40
7037 20.34
7038 18.64
7039 19.23
7040 18.70
7041 18.92
7042 19.42
7043 18.60
7044 18.66
7045 17.88
7046 18.54
7047 18.31
7048 18.03
7049 17.43
7050 18.34
7051 18.49
7052 19.88
7053 19.83
7054 18.94
7055 18.49
7056 18.23
7057 17.98
7058 18.76
7059 19.44
7060 19.38
7061 18.53
7062 17.91
7063 17.58
7064 18.44
7065 18.40
7066 18.75
7067 17.60
7068 17.64
7069 16.78
7070 17.92
7071 17.06
7072 17.67
7073 16.61
7074 15.62
7075 15.20
7076 17.34
7077 15.87
7078 17.63
7079 16.73
7080 18.30
7081 16.32
7082 17.16
7083 16.34
7084 16.11
7085 15.15
7086 16.37
7087 16.34
7088 16.08
7089 15.26
7090 13.77
7091 10.87
7092 14.38
7093 15.10
7094 16.84
7095 17.15
7096 16.09
7097 17.04
7098 15.66
7099 14.49
7100 15.75
7101 16.28
7102 16.28
7103 15.33
7104 13.78
7105 13.84
7106 13.60
7107 15.48
7108 17.58
7109 16.43
7110 16.50
7111 16.26
7112 15.07
7113 14.61
7114 14.83
7115 13.13
7116 13.35
7117 12.83
7118 15.19
7119 13.77
7120 16.64
7121 15.46
7122 13.22
7123 15.07
7124 9.77
7125 11.38
7126 10.95
7127 8.15
7128 9.21
7129 14.10
7130 14.90
7131 6.72
7132 19.15
7133 11.32
7134 16.83
7135 18.39
7136 13.56
7137 18.84
7138 14.44
7139 13.60
7140 16.89
7141 12.79
7142 18.36
7143 18.32
7144 18.35
7145 15.43
7146 14.57
7147 11.76
7148 12.37
7149 14.15
7150 12.41
7151 17.18
7152 12.71
7153 17.29
7154 17.84
7155 16.04
7156 17.18
7157 16.91
7158 16.98
7159 18.84
7160 15.15
7161 14.61
7162 16.76
7163 14.19
7164 17.97
7165 14.89
7166 15.82
7167 16.26
7168 16.35
7169 16.65
7170 16.63
7171 17.28
7172 14.84
7173 16.29
7174 18.33
7175 17.52
7176 17.92
7177 18.99
7178 19.72
7179 18.84
7180 18.36
7181 17.77
7182 16.85
7183 17.27
7184 18.51
7185 17.75
7186 18.99
7187 16.31
7188 17.21
7189 16.57
7190 18.21
7191 17.93
7192 19.05
7193 17.77
7194 19.06
7195 18.88
7196 20.57
7197 19.66
7198 19.01
7199 20.91
7200 19.40
7201 20.19
7202 19.33
7203 19.90
7204 19.89
7205 19.83
7206 20.64
7207 19.51
7208 19.85
7209 20.35
7210 18.43
7211 19.27
7212 20.44
7213 19.44
7214 19.04
7215 19.90
7216 19.02
7217 18.18
7218 19.45
7219 18.13
7220 17.88
7221 18.37
7222 17.10
7223 19.14
7224 19.11
7225 18.43
7226 16.73
7227 17.05
7228 17.75
7229 16.85
7230 16.10
7231 16.34
7232 14.48
7233 15.14
7234 16.26
7235 16.06
7236 15.72
7237 15.17
7238 17.96
7239 18.82
7240 19.99
7241 19.30
7242 18.42
7243 17.93
7244 18.43
7245 17.97
7246 18.59
7247 18.89
7248 18.25
7249 17.30
7250 17.62
7251 18.25
7252 18.62
7253 20.12
7254 20.36
7255 18.24
7256 19.90
7257 19.99
7258 20.03
7259 18.66
7260 18.68
7261 19.39
7262 18.37
7263 19.76
7264 19.79
7265 19.77
7266 20.90
7267 19.29
7268 19.79
7269 19.73
7270 18.77
7271 19.76
7272 17.20
7273 18.83
7274 18.07
7275 18.55
7276 19.31
7277 18.93
7278 19.12
7279 19.23
7280 18.25
7281 18.97
7282 20.94
7283 21.23
7284 21.00
7285 20.28
7286 19.65
7287 19.60
7288 21.45
7289 21.76
7290 20.67
7291 19.75
7292 20.96
7293 20.47
7294 20.78
7295 19.95
7296 20.66
7297 22.02
7298 22.40
7299 21.70
7300 21.40
7301 21.56
7302 19.49
7303 18.73
7304 20.86
7305 21.84
7306 20.16
7307 22.70
7308 20.12
7309 22.28
7310 21.70
7311 21.42
7312 22.26
7313 22.06
7314 22.52
7315 22.70
7316 22.14
7317 21.63
7318 22.27
7319 22.36
7320 23.79
7321 22.49
7322 21.92
7323 21.64
7324 19.92
7325 22.66
7326 21.79
7327 21.22
7328 20.23
7329 20.14
7330 20.48
7331 21.21
7332 20.89
7333 20.98
7334 22.81
7335 20.68
7336 21.35
7337 20.78
7338 21.35
7339 21.43
7340 21.11
7341 21.59
7342 20.56
7343 21.39
7344 20.41
7345 20.06
7346 18.64
7347 20.64
7348 16.93
7349 18.14
7350 16.83
7351 18.57
7352 17.44
7353 18.28
7354 19.23
7355 18.27
7356 18.55
7357 18.61
7358 17.56
7359 18.00
7360 17.01
7361 19.74
7362 19.75
7363 19.92
7364 18.82
7365 20.56
7366 20.47
7367 20.29
7368 18.39
7369 20.04
7370 20.88
7371 20.41
7372 20.61
7373 20.73
7374 20.78
7375 19.85
7376 20.75
7377 20.14
7378 20.04
7379 20.29
7380 19.98
7381 20.50
7382 20.39
7383 19.36
7384 19.05
7385 19.84
7386 19.63
7387 19.66
7388 18.04
7389 21.02
7390 20.68
7391 19.98
7392 19.42
7393 19.22
7394 19.07
7395 19.32
7396 18.62
7397 19.38
7398 18.53
7399 19.95
7400 18.04
7401 17.14
7402 17.09
7403 17.64
7404 16.63
7405 17.22
7406 16.98
7407 18.04
7408 18.33
7409 17.51
7410 18.17
7411 17.94
7412 17.96
7413 17.45
7414 18.07
7415 19.39
7416 18.59
7417 18.87
7418 19.09
7419 19.61
7420 18.34
7421 18.77
7422 18.70
7423 19.53
7424 20.16
7425 20.53
7426 20.54
7427 19.56
7428 20.07
7429 21.01
7430 18.52
7431 19.94
7432 19.41
7433 19.92
7434 20.31
7435 18.62
7436 19.07
7437 19.32
7438 20.06
7439 20.03
7440 20.60
7441 20.54
7442 19.73
7443 20.18
7444 20.27
7445 18.96
7446 19.87
7447 19.70
7448 20.54
7449 21.23
7450 21.55
7451 20.50
7452 19.90
7453 18.49
7454 20.18
7455 18.81
7456 18.95
7457 18.50
7458 18.54
7459 18.03
7460 18.59
7461 19.19
7462 19.26
7463 20.10
7464 19.79
7465 20.40
7466 19.90
7467 20.04
7468 20.13
7469 21.61
7470 21.02
7471 20.80
7472 20.37
7473 19.79
7474 19.98
7475 20.18
7476 20.22
7477 19.73
7478 20.76
7479 20.48
7480 20.53
7481 20.84
7482 20.29
7483 19.50
7484 19.71
7485 19.53
7486 19.38
7487 18.89
7488 19.74
7489 20.03
7490 18.74
7491 20.65
7492 20.77
7493 19.65
7494 20.16
7495 19.47
7496 20.18
7497 19.33
7498 19.35
7499 19.18
7500 19.67
7501 18.99
7502 19.22
7503 20.10
7504 19.88
7505 21.41
7506 21.58
7507 22.08
7508 21.56
7509 21.82
7510 22.40
7511 22.15
7512 21.36
7513 20.49
7514 20.94
7515 20.83
7516 21.32
7517 22.52
7518 21.70
7519 21.56
7520 21.30
7521 20.86
7522 21.06
7523 19.95
7524 20.24
7525 20.52
7526 20.41
7527 19.75
7528 19.40
7529 20.32
7530 20.46
7531 20.94
7532 21.56
7533 20.96
7534 20.75
7535 21.37
7536 22.52
7537 20.90
7538 20.85
7539 20.17
7540 19.89
7541 20.20
7542 20.77
7543 20.93
7544 20.31
7545 18.21
7546 18.85
7547 19.97
7548 19.91
7549 19.59
7550 20.02
7551 20.54
7552 20.45
7553 20.28
7554 19.86
7555 20.90
7556 20.92
7557 21.12
7558 21.04
7559 21.43
7560 21.65
7561 20.86
7562 20.59
7563 20.58
7564 20.85
7565 20.59
7566 21.01
7567 21.16
7568 22.19
7569 21.35
7570 21.47
7571 21.68
7572 21.64
7573 21.56
7574 21.64
7575 22.33
7576 22.50
7577 22.49
7578 23.50
7579 22.16
7580 22.31
7581 22.20
7582 21.59
7583 21.01
7584 20.85
7585 20.95
7586 20.41
7587 19.59
7588 20.13
7589 20.83
7590 19.52
7591 20.05
7592 19.95
7593 20.31
7594 20.19
7595 20.28
7596 19.54
7597 19.98
7598 20.48
7599 20.43
7600 19.70
7601 21.21
7602 19.55
7603 20.31
7604 21.09
7605 21.25
7606 20.68
7607 21.28
7608 22.20
7609 20.71
7610 21.64
7611 21.63
7612 21.29
7613 20.32
7614 21.02
7615 21.00
7616 21.43
7617 20.10
7618 20.39
7619 21.64
7620 21.28
7621 21.25
7622 21.93
7623 22.41
7624 22.72
7625 23.32
7626 23.27
7627 20.78
7628 20.45
7629 20.33
7630 21.68
7631 21.35
7632 20.61
7633 21.57
7634 21.55
7635 22.20
7636 21.82
7637 20.95
7638 20.92
7639 21.20
7640 22.44
7641 22.58
7642 22.81
7643 23.02
7644 21.23
7645 21.86
7646 20.01
7647 21.12
7648 21.06
7649 20.92
7650 20.35
7651 19.58
7652 20.21
7653 20.99
7654 20.16
7655 20.81
7656 21.71
7657 21.29
7658 20.90
7659 20.41
7660 20.41
7661 20.16
7662 21.03
7663 21.31
7664 20.96
7665 20.62
7666 20.17
7667 19.93
7668 18.78
7669 19.70
7670 19.24
7671 20.22
7672 19.66
7673 19.58
7674 20.01
7675 21.08
7676 20.42
7677 20.50
7678 20.72
7679 22.30
7680 20.61
7681 20.53
7682 21.47
7683 21.44
7684 21.69
7685 20.50
7686 20.91
7687 20.92
7688 21.98
7689 22.53
7690 21.36
7691 21.25
7692 21.91
7693 22.76
7694 22.42
7695 21.71
7696 21.90
7697 21.25
7698 22.59
7699 22.43
7700 23.52
7701 22.81
7702 22.08
7703 22.95
7704 22.70
7705 21.24
7706 20.66
7707 21.74
7708 22.30
7709 20.53
7710 18.97
7711 19.48
7712 20.69
7713 21.23
7714 21.27
7715 20.99
7716 22.34
7717 21.80
7718 22.21
7719 22.02
7720 20.93
7721 20.81
7722 21.21
7723 19.86
7724 20.31
7725 19.55
7726 19.47
7727 19.15
7728 19.20
7729 19.35
7730 19.54
7731 16.49
7732 18.95
7733 17.29
7734 18.70
7735 18.02
7736 16.12
7737 19.02
7738 17.39
7739 18.30
7740 19.56
7741 18.78
7742 18.75
7743 18.84
7744 18.32
7745 20.55
7746 20.42
7747 20.01
7748 20.20
7749 20.62
7750 21.15
7751 22.15
7752 21.71
7753 20.88
7754 21.16
7755 21.30
7756 20.20
7757 18.56
7758 19.81
7759 19.34
7760 20.16
7761 17.89
7762 19.24
7763 18.99
7764 21.83
7765 22.08
7766 22.75
7767 21.18
7768 21.37
7769 21.53
7770 19.96
7771 20.13
7772 21.72
7773 21.54
7774 20.48
7775 21.70
7776 22.01
7777 22.64
7778 22.56
7779 23.52
7780 22.44
7781 22.77
7782 22.06
7783 23.95
7784 23.78
7785 21.06
7786 20.97
7787 20.59
7788 22.83
7789 23.19
7790 23.65
7791 21.47
7792 22.02
7793 22.32
7794 21.59
7795 20.88
7796 21.55
7797 21.20
7798 21.18
7799 21.13
7800 21.85
7801 22.53
7802 23.10
7803 20.59
7804 20.58
7805 21.26
7806 20.93
7807 20.85
7808 20.28
7809 19.30
7810 19.01
7811 19.97
7812 19.82
7813 19.41
7814 19.40
7815 19.90
7816 19.29
7817 20.03
7818 20.05
7819 19.27
7820 20.66
7821 20.22
7822 19.68
7823 20.53
7824 21.38
7825 22.56
7826 22.05
7827 22.54
7828 21.54
7829 21.32
7830 22.11
7831 21.69
7832 23.22
7833 24.25
7834 24.19
7835 23.26
7836 21.91
7837 21.57
7838 21.06
7839 20.80
7840 21.21
7841 22.32
7842 22.18
7843 21.93
7844 21.34
7845 21.38
7846 21.88
7847 22.81
7848 20.32
7849 21.42
7850 22.63
7851 22.36
7852 21.12
7853 20.70
7854 20.39
7855 19.53
7856 20.16
7857 20.20
7858 19.15
7859 19.42
7860 20.44
7861 18.61
7862 18.76
7863 19.55
7864 20.27
7865 19.16
7866 21.26
7867 21.30
7868 20.48
7869 20.08
7870 21.22
7871 21.92
7872 21.13
7873 20.80
7874 21.51
7875 21.62
7876 21.98
7877 22.81
7878 21.87
7879 22.29
7880 20.97
7881 22.19
7882 21.67
7883 20.81
7884 20.39
7885 20.23
7886 20.60
7887 19.65
7888 19.57
7889 20.61
7890 20.52
7891 21.24
7892 22.13
7893 21.48
7894 21.85
7895 21.73
7896 22.10
7897 22.93
7898 22.48
7899 21.82
7900 22.01
7901 22.08
7902 22.35
7903 21.72
7904 22.69
7905 21.41
7906 21.06
7907 19.75
7908 20.89
7909 20.82
7910 20.85
7911 21.21
7912 21.06
7913 21.30
7914 22.60
7915 22.66
7916 22.60
7917 23.02
7918 23.52
7919 21.47
7920 21.18
7921 21.72
7922 21.76
7923 21.31
7924 21.45
7925 21.28
7926 21.44
7927 20.89
7928 23.81
7929 24.38
7930 21.47
7931 22.59
7932 22.09
7933 23.70
7934 23.65
7935 23.23
7936 24.37
7937 24.03
7938 24.05
7939 23.84
7940 24.58
7941 24.52
7942 24.34
7943 22.85
7944 23.39
7945 23.92
7946 23.55
7947 23.24
7948 22.96
7949 22.63
7950 22.70
7951 22.62
7952 21.95
7953 21.05
7954 21.42
7955 21.19
7956 21.04
7957 23.50
7958 22.44
7959 23.00
7960 23.26
7961 22.94
7962 22.78
7963 22.64
7964 23.01
7965 23.00
7966 21.40
7967 21.20
7968 20.39
7969 21.19
7970 20.10
7971 20.30
7972 21.45
7973 20.82
7974 20.98
7975 21.83
7976 21.65
7977 21.56
7978 21.84
7979 19.65
7980 21.12
7981 22.30
7982 21.88
7983 22.53
7984 21.98
7985 21.80
7986 23.20
7987 21.62
7988 20.03
7989 20.04
7990 19.83
7991 20.99
7992 20.16
7993 19.69
7994 19.99
7995 19.99
7996 21.04
7997 21.77
7998 21.58
7999 23.18
8000 24.85
8001 22.82
8002 24.45
8003 22.89
8004 25.45
8005 23.03
8006 23.12
8007 21.09
8008 19.80
8009 23.36
8010 22.31
8011 21.36
8012 21.31
8013 20.19
8014 19.63
8015 19.21
8016 22.49
8017 20.51
8018 21.21
8019 20.90
8020 20.29
8021 22.34
8022 20.46
8023 18.21
8024 19.49
8025 20.54
8026 18.47
8027 19.15
8028 21.33
8029 20.82
8030 19.99
8031 19.99
8032 22.15
8033 19.55
8034 19.59
8035 20.34
8036 19.75
8037 19.33
8038 21.11
8039 19.61
8040 18.03
8041 19.62
8042 19.33
8043 20.72
8044 20.24
8045 18.97
8046 19.97
8047 19.69
8048 20.16
8049 19.69
8050 19.96
8051 18.90
8052 19.27
8053 20.63
8054 21.16
8055 20.21
8056 20.59
8057 22.24
8058 21.62
8059 21.07
8060 21.06
8061 20.92
8062 19.74
8063 19.37
8064 19.70
8065 20.31
8066 20.23
8067 20.37
8068 20.34
8069 20.21
8070 19.10
8071 18.13
8072 19.59
8073 17.86
8074 19.56
8075 19.71
8076 17.97
8077 17.24
8078 17.30
8079 18.65
8080 17.67
8081 17.65
8082 18.27
8083 18.87
8084 21.62
8085 20.99
8086 19.12
8087 19.44
8088 19.36
8089 19.68
8090 17.95
8091 19.58
8092 17.99
8093 19.15
8094 18.76
8095 17.47
8096 16.63
8097 18.34
8098 19.05
8099 18.25
8100 17.99
8101 16.05
8102 19.55
8103 18.72
8104 19.53
8105 19.16
8106 19.53
8107 19.70
8108 20.43
8109 17.83
8110 17.83
8111 19.04
8112 18.31
8113 18.32
8114 20.15
8115 19.73
8116 18.30
8117 15.35
8118 15.65
8119 17.38
8120 16.63
8121 15.72
8122 14.92
8123 15.59
8124 16.33
8125 20.03
8126 17.21
8127 18.27
8128 16.72
8129 18.15
8130 19.24
8131 19.95
8132 18.92
8133 20.37
8134 17.00
8135 16.14
8136 18.17
8137 19.71
8138 19.79
8139 19.14
8140 17.49
8141 18.62
8142 18.95
8143 18.56
8144 18.66
8145 19.72
8146 18.46
8147 19.22
8148 19.38
8149 20.24
8150 19.37
8151 19.50
8152 19.91
8153 19.45
8154 19.94
8155 20.36
8156 20.48
8157 20.90
8158 20.06
8159 20.83
8160 21.08
8161 20.34
8162 18.78
8163 19.77
8164 17.41
8165 18.18
8166 19.43
8167 19.08
8168 19.12
8169 18.46
8170 19.37
8171 19.25
8172 20.31
8173 17.67
8174 18.32
8175 18.50
8176 18.36
8177 17.64
8178 17.51
8179 18.81
8180 17.02
8181 18.45
8182 16.49
8183 17.35
8184 18.86
8185 16.95
8186 18.72
8187 18.32
8188 16.85
8189 18.46
8190 19.53
8191 20.29
8192 20.82
8193 18.72
8194 18.08
8195 19.42
8196 19.13
8197 18.82
8198 18.45
8199 17.76
8200 17.54
8201 19.06
8202 19.96
8203 19.39
8204 19.68
8205 19.09
8206 19.32
8207 19.37
8208 18.90
8209 20.30
8210 19.49
8211 19.11
8212 19.69
8213 20.89
8214 21.59
8215 22.35
8216 20.79
8217 19.80
8218 20.53
8219 20.38
8220 20.58
8221 19.84
8222 19.14
8223 19.35
8224 16.48
8225 19.41
8226 18.19
8227 19.08
8228 18.74
8229 19.07
8230 19.22
8231 18.40
8232 19.36
8233 18.17
8234 19.12
8235 19.82
8236 19.29
8237 18.98
8238 19.64
8239 19.53
8240 18.68
8241 19.62
8242 18.76
8243 18.27
8244 18.86
8245 17.83
8246 18.25
8247 18.06
8248 19.00
8249 18.07
8250 18.35
8251 19.08
8252 18.67
8253 18.30
8254 17.93
8255 18.01
8256 19.50
8257 18.25
8258 17.94
8259 18.76
8260 18.40
8261 19.36
8262 17.65
8263 19.81
8264 18.54
8265 17.12
8266 18.53
8267 20.19
8268 19.43
8269 17.90
8270 18.67
8271 18.05
8272 17.34
8273 16.18
8274 16.89
8275 15.19
8276 15.41
8277 15.92
8278 15.98
8279 15.51
8280 15.97
8281 16.00
8282 15.60
8283 15.98
8284 16.00
8285 16.75
8286 16.96
8287 16.83
8288 16.54
8289 16.52
8290 16.75
8291 16.47
8292 17.07
8293 17.02
8294 17.46
8295 16.82
8296 17.45
8297 15.26
8298 16.08
8299 16.79
8300 16.98
8301 16.21
8302 16.46
8303 16.90
8304 17.71
8305 17.90
8306 18.17
8307 17.76
8308 16.71
8309 17.50
8310 17.84
8311 16.43
8312 15.84
8313 15.48
8314 15.33
8315 16.72
8316 15.10
8317 14.74
8318 15.28
8319 15.42
8320 14.59
8321 14.77
8322 13.21
8323 13.02
8324 12.95
8325 13.04
8326 14.13
8327 15.07
8328 15.19
8329 14.51
8330 15.31
8331 16.74
8332 15.34
8333 14.63
8334 17.33
8335 15.11
8336 16.73
8337 16.59
8338 17.79
8339 17.68
8340 15.99
8341 19.26
8342 18.59
8343 18.24
8344 19.21
8345 17.76
8346 17.74
8347 17.74
8348 18.23
8349 18.54
8350 17.54
8351 18.56
8352 17.19
8353 16.87
8354 17.43
8355 16.37
8356 18.02
8357 14.67
8358 17.57
8359 15.96
8360 16.32
8361 17.31
8362 15.14
8363 16.76
8364 16.90
8365 16.29
8366 15.76
8367 16.81
8368 14.64
8369 15.54
8370 14.96
8371 15.56
8372 15.31
8373 15.42
8374 14.39
8375 14.96
8376 15.18
8377 14.60
8378 15.63
8379 14.05
8380 14.46
8381 12.78
8382 13.54
8383 14.03
8384 12.88
8385 12.92
8386 11.51
8387 14.13
8388 12.26
8389 12.82
8390 13.01
8391 13.58
8392 14.68
8393 15.27
8394 15.14
8395 14.73
8396 15.05
8397 15.90
8398 14.10
8399 14.49
8400 15.02
8401 14.72
8402 14.74
8403 15.40
8404 14.75
8405 15.57
8406 16.55
8407 15.59
8408 16.89
8409 16.66
8410 16.86
8411 15.32
8412 16.82
8413 16.89
8414 17.26
8415 15.39
8416 16.15
8417 16.80
8418 16.54
8419 17.40
8420 17.30
8421 17.24
8422 17.98
8423 16.94
8424 17.14
8425 16.59
8426 18.19
8427 17.70
8428 16.41
8429 16.94
8430 17.30
8431 17.11
8432 16.88
8433 17.22
8434 18.17
8435 18.40
8436 18.64
8437 19.08
8438 19.75
8439 19.22
8440 19.00
8441 18.22
8442 17.72
8443 17.75
8444 19.37
8445 21.35
8446 20.55
8447 19.56
8448 19.77
8449 19.02
8450 19.81
8451 20.53
8452 20.65
8453 21.98
8454 21.24
8455 21.50
8456 21.69
8457 20.70
8458 20.23
8459 20.44
8460 20.46
8461 20.55
8462 20.64
8463 20.88
8464 21.19
8465 21.21
8466 21.35
8467 20.24
8468 21.67
8469 21.90
8470 21.39
8471 20.83
8472 20.68
8473 20.25
8474 20.29
8475 21.23
8476 21.04
8477 20.61
8478 20.46
8479 20.88
8480 21.97
8481 22.16
8482 22.30
8483 22.24
8484 22.10
8485 20.80
8486 20.78
8487 19.69
8488 20.90
8489 20.23
8490 19.77
8491 19.89
8492 18.62
8493 19.10
8494 19.68
8495 19.64
8496 19.72
8497 20.57
8498 20.68
8499 19.81
8500 21.34
8501 20.34
8502 21.28
8503 19.69
8504 20.09
8505 21.58
8506 22.15
8507 21.68
8508 23.06
8509 22.37
8510 22.82
8511 21.56
8512 21.34
8513 21.08
8514 21.22
8515 22.31
8516 22.77
8517 22.42
8518 22.21
8519 21.70
8520 23.06
8521 21.43
8522 21.90
8523 21.59
8524 22.11
8525 21.93
8526 20.59
8527 19.67
8528 19.10
8529 18.51
8530 19.73
8531 18.92
8532 19.91
8533 19.69
8534 19.56
8535 19.82
8536 20.19
8537 20.68
8538 20.65
8539 20.91
8540 20.13
8541 20.47
8542 18.96
8543 20.70
8544 21.50
8545 21.10
8546 20.63
8547 20.81
8548 19.91
8549 20.05
8550 20.66
8551 20.12
8552 20.29
8553 20.49
8554 20.61
8555 19.61
8556 19.36
8557 18.58
8558 18.69
8559 17.04
8560 18.73
8561 18.80
8562 17.96
8563 18.86
8564 18.51
8565 18.52
8566 18.75
8567 18.73
8568 18.40
8569 19.45
8570 19.22
8571 19.67
8572 19.82
8573 20.15
8574 18.29
8575 18.80
8576 19.52
8577 20.16
8578 20.05
8579 20.19
8580 19.87
8581 19.65
8582 20.32
8583 19.80
8584 19.53
8585 20.20
8586 20.32
8587 21.16
8588 21.13
8589 20.63
8590 21.14
8591 21.22
8592 22.22
8593 21.00
8594 20.74
8595 20.76
8596 20.42
8597 21.05
8598 21.49
8599 20.30
8600 21.59
8601 21.59
8602 21.92
8603 20.76
8604 20.78
8605 20.66
8606 20.05
8607 20.10
8608 19.87
8609 19.19
8610 18.59
8611 19.20
8612 19.34
8613 19.33
8614 20.87
8615 19.67
8616 19.46
8617 19.73
8618 19.45
8619 19.52
8620 19.06
8621 18.35
8622 18.60
8623 19.74
8624 19.63
8625 19.85
8626 19.60
8627 19.09
8628 18.72
8629 18.75
8630 18.43
8631 19.27
8632 19.10
8633 19.22
8634 20.12
8635 20.15
8636 20.47
8637 19.78
8638 17.98
8639 18.83
8640 19.54
8641 19.24
8642 18.81
8643 19.04
8644 18.34
8645 19.59
8646 19.88
8647 20.66
8648 19.50
8649 19.39
8650 19.08
8651 20.19
8652 20.85
8653 21.42
8654 22.53
8655 19.83
8656 18.01
8657 20.40
8658 22.08
8659 21.82
8660 21.37
8661 21.92
8662 21.76
8663 22.57
8664 21.78
8665 20.92
8666 22.03
8667 21.20
8668 22.38
8669 22.40
8670 22.43
8671 21.53
8672 22.73
8673 21.95
8674 23.05
8675 20.25
8676 22.32
8677 20.83
8678 20.79
8679 21.40
8680 19.99
8681 20.88
8682 21.22
8683 21.53
8684 21.52
8685 22.65
8686 21.96
8687 20.94
8688 20.93
8689 21.25
8690 21.46
8691 20.84
8692 19.25
8693 19.59
8694 19.93
8695 19.96
8696 17.96
8697 20.48
8698 18.75
8699 19.06
8700 17.80
8701 18.98
8702 18.77
8703 19.62
8704 15.78
8705 17.88
8706 18.38
8707 18.58
8708 20.06
8709 21.25
8710 20.93
8711 21.73
8712 21.41
8713 20.44
8714 19.17
8715 18.13
8716 20.20
8717 18.60
8718 18.62
8719 19.22
8720 19.69
8721 18.17
8722 19.28
8723 19.05
8724 19.97
8725 21.73
8726 22.79
8727 21.47
8728 22.33
8729 22.12
8730 19.83
8731 20.99
8732 20.81
8733 19.74
8734 21.14
8735 21.23
8736 21.48
8737 20.48
8738 19.60
8739 20.87
8740 19.77
8741 19.07
8742 20.45
8743 20.06
8744 21.59
8745 21.73
8746 20.99
8747 20.24
8748 19.82
8749 20.92
8750 22.56
8751 24.66
8752 24.54
8753 23.54
8754 22.32
8755 20.19
8756 20.37
8757 20.02
8758 18.80
8759 19.18
8760 20.08
8761 20.65
8762 20.52
8763 19.70
8764 18.35
8765 20.69
8766 20.40
8767 20.74
8768 19.43
8769 18.52
8770 18.77
8771 18.71
8772 17.23
8773 18.67
8774 19.28
8775 19.08
8776 17.16
8777 15.86
8778 14.53
8779 14.89
8780 15.18
8781 15.38
8782 16.15
8783 15.66
8784 17.29
8785 16.66
8786 12.84
8787 17.90
8788 14.73
8789 15.15
8790 15.70
8791 17.14
8792 16.93
8793 15.65
8794 14.92
8795 14.65
8796 15.68
8797 16.77
8798 16.65
8799 15.97
8800 16.54
8801 16.62
8802 17.61
8803 19.27
8804 17.41
8805 18.13
8806 19.14
8807 18.84
8808 19.83
8809 19.55
8810 18.70
8811 18.14
8812 17.57
8813 18.38
8814 19.82
8815 18.53
8816 18.41
8817 19.50
8818 19.13
8819 17.78
8820 19.55
8821 19.70
8822 19.36
8823 17.06
8824 20.05
8825 19.51
8826 18.16
8827 18.45
8828 15.82
8829 16.56
8830 16.39
8831 15.32
8832 15.70
8833 16.31
8834 16.51
8835 15.47
8836 16.43
8837 17.16
8838 17.42
8839 17.37
8840 17.20
8841 18.10
8842 19.44
8843 19.35
8844 18.08
8845 19.65
8846 19.07
8847 18.39
8848 18.17
8849 17.70
8850 17.58
8851 17.51
8852 17.48
8853 16.02
8854 14.61
8855 14.70
8856 14.23
8857 16.22
8858 14.77
8859 15.87
8860 16.63
8861 16.77
8862 17.34
8863 16.90
8864 17.99
8865 16.76
8866 16.36
8867 17.72
8868 18.48
8869 17.91
8870 17.84
8871 18.56
8872 18.27
8873 17.52
8874 19.04
8875 18.50
8876 19.01
8877 19.57
8878 19.06
8879 19.73
8880 18.59
8881 19.19
8882 18.65
8883 18.61
8884 18.87
8885 19.29
8886 18.70
8887 18.02
8888 19.23
8889 17.70
8890 16.82
8891 18.41
8892 18.00
8893 19.04
8894 17.50
8895 17.28
8896 16.87
8897 16.87
8898 16.67
8899 18.22
8900 17.18
8901 16.62
8902 15.98
8903 17.37
8904 15.96
8905 17.80
8906 18.87
8907 18.94
8908 18.39
8909 19.21
8910 17.57
8911 19.68
8912 19.15
8913 20.12
8914 18.75
8915 19.23
8916 18.46
8917 19.03
8918 19.02
8919 19.29
8920 17.85
8921 18.47
8922 17.75
8923 16.73
8924 18.39
8925 18.62
8926 18.74
8927 17.42
8928 18.53
8929 19.03
8930 20.00
8931 20.47
8932 21.67
8933 21.56
8934 20.73
8935 19.99
8936 22.06
8937 20.56
8938 20.39
8939 20.96
8940 21.24
8941 20.20
8942 21.00
8943 20.28
8944 19.88
8945 19.53
8946 18.35
8947 18.70
8948 19.55
8949 20.04
8950 19.88
8951 19.96
8952 19.16
8953 19.49
8954 20.55
8955 18.81
8956 19.28
8957 19.94
8958 19.01
8959 18.41
8960 19.99
8961 21.15
8962 20.30
8963 19.55
8964 20.95
8965 21.08
8966 20.60
8967 20.43
8968 20.18
8969 18.83
8970 18.57
8971 19.82
8972 19.29
8973 18.68
8974 18.75
8975 18.41
8976 17.49
8977 17.72
8978 16.62
8979 17.00
8980 15.21
8981 15.53
8982 15.46
8983 17.11
8984 17.64
8985 18.15
8986 17.98
8987 17.18
8988 16.70
8989 16.94
8990 16.82
8991 15.95
8992 15.95
8993 16.10
8994 16.01
8995 18.77
8996 18.91
8997 17.83
8998 17.48
8999 16.85
9000 17.25
9001 18.08
9002 17.82
9003 16.78
9004 17.29
9005 15.28
9006 16.26
9007 17.70
9008 17.59
9009 18.08
9010 17.62
9011 19.13
9012 17.44
9013 17.59
9014 17.80
9015 19.00
9016 18.12
9017 16.78
9018 17.53
9019 17.39
9020 17.38
9021 15.93
9022 18.71
9023 17.92
9024 13.96
9025 15.42
9026 16.31
9027 14.62
9028 15.41
9029 17.05
9030 16.56
9031 16.31
9032 17.45
9033 16.34
9034 17.14
9035 16.12
9036 17.28
9037 16.82
9038 16.45
9039 19.00
9040 16.69
9041 16.93
9042 16.73
9043 15.70
9044 15.03
9045 15.11
9046 16.64
9047 16.13
9048 18.40
9049 18.36
9050 18.32
9051 18.19
9052 19.20
9053 20.23
9054 19.57
9055 17.12
9056 19.34
9057 19.95
9058 18.74
9059 19.07
9060 18.11
9061 18.00
9062 18.33
9063 17.52
9064 19.16
9065 17.12
9066 17.70
9067 16.91
9068 19.99
9069 17.97
9070 19.77
9071 17.63
9072 19.10
9073 20.16
9074 20.26
9075 20.92
9076 20.83
9077 22.99
9078 22.67
9079 21.79
9080 20.79
9081 20.00
9082 20.18
9083 20.49
9084 20.50
9085 20.95
9086 20.15
9087 20.12
9088 19.23
9089 18.53
9090 20.50
9091 19.98
9092 21.32
9093 20.64
9094 20.32
9095 19.11
9096 20.37
9097 19.80
9098 21.11
9099 20.45
9100 18.85
9101 19.98
9102 18.94
9103 20.40
9104 19.22
9105 20.14
9106 20.34
9107 20.65
9108 21.27
9109 18.21
9110 19.75
9111 19.70
9112 18.80
9113 18.26
9114 19.04
9115 19.44
9116 20.63
9117 19.05
9118 20.67
9119 19.01
9120 21.10
9121 20.79
9122 21.37
9123 21.18
9124 21.09
9125 19.99
9126 19.94
9127 20.31
9128 22.40
9129 21.79
9130 21.41
9131 23.41
9132 21.23
9133 22.29
9134 17.78
9135 15.22
9136 22.15
9137 20.68
9138 21.95
9139 20.64
9140 20.23
9141 18.82
9142 20.76
9143 21.04
9144 20.10
9145 17.57
9146 19.36
9147 19.12
9148 18.16
9149 19.45
9150 20.26
9151 20.92
9152 21.41
