# Supplementary material for: Molecular mechanism of mitochondrial phosphatidate transfer by Ups1
Source: Commun Biol. 2020 Aug 25;3:468. doi: 10.1038/s42003-020-01121-x (PMC7447767; doi:10.1038/s42003-020-01121-x)
Supplement: Supplementary file 8 — Supplementary Data 3 [file 42003_2020_1121_MOESM8_ESM.zip › Figure 3 Raw Data MD/b_rmsd/rmsd_ups_free.dat]

0	0.0
1	0.8584433794021606
2	0.8723911643028259
3	0.8782583475112915
4	0.8908111453056335
5	0.7658929228782654
6	0.8233664035797119
7	1.0920170545578003
8	1.2593350410461426
9	1.0763003826141357
10	1.2752679586410522
11	0.9114162921905518
12	1.21623957157135
13	1.3677210807800293
14	1.0693072080612183
15	1.1224313974380493
16	1.1572788953781128
17	1.1675477027893066
18	0.9845540523529053
19	0.9929227232933044
20	1.0047473907470703
21	1.1145581007003784
22	0.992365837097168
23	0.9973102807998657
24	1.0667375326156616
25	1.0703086853027344
26	1.0304450988769531
27	1.0200694799423218
28	1.079297423362732
29	1.0478572845458984
30	1.016879677772522
31	0.9677902460098267
32	1.0234256982803345
33	1.1072516441345215
34	0.9644032120704651
35	0.972065806388855
36	1.024190902709961
37	1.1358832120895386
38	1.4616916179656982
39	1.1643832921981812
40	1.039036512374878
41	1.2138328552246094
42	1.1439040899276733
43	1.160973072052002
44	1.2841442823410034
45	1.1792404651641846
46	1.3249558210372925
47	1.2619764804840088
48	1.3311767578125
49	1.1637470722198486
50	1.0454658269882202
51	1.0410569906234741
52	0.8909159302711487
53	1.0871816873550415
54	1.3232688903808594
55	1.166768193244934
56	1.3460776805877686
57	1.3050549030303955
58	1.1417847871780396
59	1.2902194261550903
60	1.260343074798584
61	1.060025691986084
62	1.2219712734222412
63	1.236475944519043
64	1.1381757259368896
65	1.1655457019805908
66	1.1398929357528687
67	1.097269058227539
68	1.002583622932434
69	1.1832528114318848
70	1.104066252708435
71	1.2141351699829102
72	1.3096596002578735
73	1.2862902879714966
74	1.2718302011489868
75	1.4159266948699951
76	1.2720414400100708
77	1.3592205047607422
78	1.111803650856018
79	1.1668189764022827
80	1.1271276473999023
81	1.0371545553207397
82	1.2121812105178833
83	1.1204615831375122
84	1.1909511089324951
85	1.3035309314727783
86	1.158876895904541
87	1.1059297323226929
88	1.157596468925476
89	1.2026236057281494
90	1.198907732963562
91	1.2601743936538696
92	1.1566308736801147
93	1.056674838066101
94	1.131119966506958
95	1.205604076385498
96	1.0663224458694458
97	1.1075568199157715
98	1.026483416557312
99	1.2144790887832642
100	1.2065459489822388
101	1.137707233428955
102	1.1209380626678467
103	1.2954671382904053
104	1.1833175420761108
105	1.2143337726593018
106	1.2367290258407593
107	1.001255989074707
108	1.0416704416275024
109	1.2035843133926392
110	1.152650237083435
111	1.164219617843628
112	1.0539993047714233
113	1.124782681465149
114	1.170164704322815
115	1.259700894355774
116	1.2265995740890503
117	1.2126222848892212
118	1.2349897623062134
119	1.232672929763794
120	1.2645243406295776
121	1.2209856510162354
122	1.31092369556427
123	1.1559289693832397
124	1.0609033107757568
125	1.027465581893921
126	1.1731020212173462
127	1.1570714712142944
128	1.132521390914917
129	1.0957977771759033
130	1.2337130308151245
131	1.1154887676239014
132	1.2482916116714478
133	1.2512927055358887
134	1.4336596727371216
135	1.4004740715026855
136	1.4781361818313599
137	1.487600564956665
138	1.4590619802474976
139	1.4561742544174194
140	1.3493412733078003
141	1.4247325658798218
142	1.4928655624389648
143	1.539281964302063
144	1.371221899986267
145	1.167619228363037
146	1.189969539642334
147	1.2791411876678467
148	1.340108871459961
149	1.399191975593567
150	1.2879105806350708
151	1.3453553915023804
152	1.5452286005020142
153	1.3430391550064087
154	1.4121655225753784
155	1.2119050025939941
156	1.4274739027023315
157	1.4169588088989258
158	1.3137935400009155
159	1.2933462858200073
160	1.3345943689346313
161	1.4070100784301758
162	1.594136118888855
163	1.5204410552978516
164	1.360559105873108
165	1.3415522575378418
166	1.45278799533844
167	1.4004878997802734
168	1.3205043077468872
169	1.3788957595825195
170	1.4847990274429321
171	1.3480610847473145
172	1.440363883972168
173	1.4318337440490723
174	1.3292481899261475
175	1.2999056577682495
176	1.3721449375152588
177	1.4371525049209595
178	1.4675979614257813
179	1.4431920051574707
180	1.4242676496505737
181	1.404740810394287
182	1.3524112701416016
183	1.3316826820373535
184	1.1974122524261475
185	1.5442501306533813
186	1.542861819267273
187	1.448456883430481
188	1.5891832113265991
189	1.840461254119873
190	1.5760645866394043
191	1.5378633737564087
192	1.4149317741394043
193	1.4756375551223755
194	1.4605587720870972
195	1.4549072980880737
196	1.362989068031311
197	1.6037867069244385
198	1.5134787559509277
199	1.5843689441680908
200	1.5250927209854126
201	1.3796334266662598
202	1.2849059104919434
203	1.4683215618133545
204	1.5509926080703735
205	1.5276987552642822
206	1.523396611213684
207	1.311548113822937
208	1.4133211374282837
209	1.511981725692749
210	1.397554874420166
211	1.6138982772827148
212	1.6333814859390259
213	1.4524900913238525
214	1.4230536222457886
215	1.3629486560821533
216	1.493849277496338
217	1.335508942604065
218	1.4513177871704102
219	1.3361222743988037
220	1.3180701732635498
221	1.286067008972168
222	1.4161810874938965
223	1.3313111066818237
224	1.5059634447097778
225	1.3368186950683594
226	1.4918584823608398
227	1.352039098739624
228	1.5929635763168335
229	1.1748971939086914
230	1.247663974761963
231	1.300197720527649
232	1.4230045080184937
233	1.1454589366912842
234	1.1832178831100464
235	1.4835045337677002
236	1.6684752702713013
237	1.6446820497512817
238	1.8410308361053467
239	1.568651795387268
240	1.7518178224563599
241	1.8064041137695313
242	1.799721121788025
243	1.8256313800811768
244	1.713258147239685
245	1.8204383850097656
246	1.8991271257400513
247	1.7678810358047485
248	1.7921861410140991
249	1.9756271839141846
250	1.9100261926651
251	1.8512357473373413
252	1.9478211402893066
253	1.9796721935272217
254	1.781974196434021
255	1.750436782836914
256	1.4572663307189941
257	1.755364179611206
258	1.757338047027588
259	1.5707404613494873
260	1.6795185804367065
261	1.591403841972351
262	1.5459692478179932
263	1.617785096168518
264	1.8640247583389282
265	1.6342588663101196
266	1.563646912574768
267	1.413072943687439
268	1.4488003253936768
269	1.5809211730957031
270	1.9473257064819336
271	1.575392246246338
272	1.6893484592437744
273	1.3719849586486816
274	1.4565736055374146
275	1.7760255336761475
276	1.9760397672653198
277	2.0005650520324707
278	1.6859235763549805
279	1.726914644241333
280	2.1196508407592773
281	2.147824764251709
282	1.960546851158142
283	2.033047914505005
284	1.9170730113983154
285	1.8340225219726563
286	2.1224570274353027
287	1.9864928722381592
288	1.9368176460266113
289	1.7893654108047485
290	1.9448553323745728
291	2.0468201637268066
292	1.85012948513031
293	1.867974042892456
294	2.068643569946289
295	2.263716220855713
296	2.149601459503174
297	2.022254467010498
298	2.064821481704712
299	2.113044261932373
300	2.147141456604004
301	2.2334225177764893
302	2.113189697265625
303	2.119687795639038
304	2.130929946899414
305	2.0659732818603516
306	1.9482957124710083
307	2.1568288803100586
308	2.0596745014190674
309	2.086778402328491
310	2.2368521690368652
311	2.1334333419799805
312	2.162838935852051
313	1.9773433208465576
314	2.226142168045044
315	2.1371073722839355
316	2.2064101696014404
317	2.0803658962249756
318	2.0551888942718506
319	2.1522738933563232
320	2.254477024078369
321	2.2462003231048584
322	2.113612651824951
323	2.0507490634918213
324	2.0125794410705566
325	2.0980732440948486
326	2.0821688175201416
327	1.9731427431106567
328	1.9991220235824585
329	2.029297351837158
330	2.1611883640289307
331	1.9399172067642212
332	2.1332030296325684
333	2.20538067817688
334	2.228602170944214
335	2.0609798431396484
336	2.0664470195770264
337	2.080808401107788
338	2.006011486053467
339	2.119133234024048
340	1.9159883260726929
341	2.0007193088531494
342	1.8650281429290771
343	2.153825044631958
344	2.1698713302612305
345	1.8538445234298706
346	1.9540401697158813
347	1.871735692024231
348	2.1038742065429688
349	1.938765287399292
350	2.1201553344726563
351	1.9750865697860718
352	2.0270698070526123
353	2.1444692611694336
354	2.085843324661255
355	2.061190128326416
356	2.1448311805725098
357	1.9288603067398071
358	1.8427566289901733
359	1.9879188537597656
360	1.9585028886795044
361	1.949488878250122
362	1.967628002166748
363	2.040480375289917
364	1.9934728145599365
365	2.0619380474090576
366	1.9213635921478271
367	1.991261601448059
368	1.9901022911071777
369	2.156778335571289
370	2.0643160343170166
371	2.080310344696045
372	2.019779920578003
373	2.190389394760132
374	2.2776410579681396
375	2.218775987625122
376	2.2625174522399902
377	2.2571845054626465
378	2.4179229736328125
379	2.269646406173706
380	2.130599021911621
381	2.122300863265991
382	2.086549997329712
383	1.9929286241531372
384	2.0431480407714844
385	2.1241538524627686
386	2.0104660987854004
387	1.9665899276733398
388	2.0257773399353027
389	2.0940170288085938
390	2.029723644256592
391	2.0593831539154053
392	2.0957424640655518
393	2.0714128017425537
394	2.020214080810547
395	2.041860818862915
396	2.111964225769043
397	2.1915438175201416
398	2.140613079071045
399	2.0891218185424805
400	2.0767781734466553
401	1.9007618427276611
402	2.1452908515930176
403	2.0562822818756104
404	2.1630196571350098
405	1.844889760017395
406	1.8107198476791382
407	2.037095785140991
408	1.976740837097168
409	1.8549691438674927
410	1.893090009689331
411	1.8015748262405396
412	1.9598348140716553
413	1.7901920080184937
414	1.7716500759124756
415	1.8071277141571045
416	2.0076541900634766
417	2.0439858436584473
418	1.9220757484436035
419	2.193474054336548
420	2.3533856868743896
421	2.266324281692505
422	2.316683530807495
423	1.9913244247436523
424	1.8519415855407715
425	1.715207815170288
426	1.759949803352356
427	1.7889761924743652
428	1.6462230682373047
429	1.8146016597747803
430	1.7562254667282104
431	1.6943947076797485
432	1.6631090641021729
433	1.6417397260665894
434	1.6676905155181885
435	1.61894953250885
436	1.6927120685577393
437	1.7020562887191772
438	1.8084566593170166
439	1.7429546117782593
440	1.6512534618377686
441	1.7827589511871338
442	1.6720424890518188
443	1.6527947187423706
444	1.6683403253555298
445	1.928804874420166
446	1.5757287740707397
447	1.4126489162445068
448	1.6788710355758667
449	2.0568535327911377
450	1.8984978199005127
451	2.042001962661743
452	1.8538607358932495
453	1.8639413118362427
454	1.9546809196472168
455	1.8967576026916504
456	1.9935466051101685
457	2.0009374618530273
458	2.0621020793914795
459	2.1984012126922607
460	2.0770933628082275
461	1.9798928499221802
462	2.1689822673797607
463	2.269233465194702
464	2.2083141803741455
465	2.141977071762085
466	1.9357553720474243
467	2.069931983947754
468	1.976172924041748
469	2.080732583999634
470	2.0357611179351807
471	2.23551082611084
472	2.202554941177368
473	2.0043272972106934
474	2.0890300273895264
475	1.928835391998291
476	1.9969971179962158
477	2.0108869075775146
478	2.198185682296753
479	1.994561791419983
480	1.8699918985366821
481	1.8643110990524292
482	1.8932359218597412
483	2.040447950363159
484	2.08524227142334
485	2.113633155822754
486	2.2385640144348145
487	2.0616745948791504
488	1.9205548763275146
489	1.8119479417800903
490	1.7598075866699219
491	2.2370593547821045
492	2.1196537017822266
493	1.988206148147583
494	2.0067124366760254
495	2.0172767639160156
496	1.879014015197754
497	2.0222487449645996
498	2.1450273990631104
499	2.251040458679199
500	2.062366485595703
501	2.1439428329467773
502	1.9946143627166748
503	2.1405014991760254
504	2.167139768600464
505	2.0771095752716064
506	2.010718822479248
507	1.9707183837890625
508	2.1973042488098145
509	2.0497820377349854
510	2.1626908779144287
511	2.391765832901001
512	2.294095993041992
513	2.1363582611083984
514	2.186302423477173
515	2.266343832015991
516	2.114511013031006
517	1.968445897102356
518	2.0651261806488037
519	2.088219165802002
520	2.0500357151031494
521	1.9330122470855713
522	1.824530005455017
523	1.9196646213531494
524	1.999319314956665
525	1.9495772123336792
526	1.8854974508285522
527	1.8229973316192627
528	1.9381201267242432
529	2.119257926940918
530	2.024442434310913
531	1.869602918624878
532	1.8730636835098267
533	2.0516490936279297
534	2.0512852668762207
535	2.049617290496826
536	1.9435327053070068
537	2.0371251106262207
538	1.907222032546997
539	2.2132811546325684
540	1.9691786766052246
541	2.218632459640503
542	2.0856738090515137
543	2.0705153942108154
544	2.047299385070801
545	1.8773795366287231
546	1.7738062143325806
547	1.8301900625228882
548	1.7490081787109375
549	1.902093529701233
550	1.8634835481643677
551	1.6377946138381958
552	1.7640314102172852
553	1.895145058631897
554	1.6942496299743652
555	1.801058053970337
556	1.902579665184021
557	1.6531405448913574
558	1.9063549041748047
559	1.9196252822875977
560	1.9729012250900269
561	1.6220548152923584
562	1.7189505100250244
563	1.8174543380737305
564	1.8772376775741577
565	2.030329704284668
566	2.2329792976379395
567	2.0642778873443604
568	1.7638646364212036
569	2.103492498397827
570	1.6376677751541138
571	2.0341641902923584
572	1.9498543739318848
573	1.8873205184936523
574	2.1112091541290283
575	1.920192003250122
576	2.2635185718536377
577	2.166459083557129
578	1.8600693941116333
579	2.1775853633880615
580	2.356698989868164
581	2.060694932937622
582	2.0941014289855957
583	2.393883466720581
584	2.278904438018799
585	2.26493239402771
586	2.034247875213623
587	2.290102243423462
588	2.3145205974578857
589	2.1690218448638916
590	1.9914181232452393
591	2.2713937759399414
592	2.4948370456695557
593	2.554487943649292
594	2.4479501247406006
595	2.2711374759674072
596	2.1495676040649414
597	2.488858461380005
598	2.327826738357544
599	1.9722685813903809
600	1.8347519636154175
601	1.7734637260437012
602	2.1853671073913574
603	2.145108699798584
604	1.9836227893829346
605	2.2648136615753174
606	2.128504991531372
607	2.174635171890259
608	2.081742525100708
609	2.3704609870910645
610	2.1509339809417725
611	1.8722976446151733
612	2.1923511028289795
613	2.3340184688568115
614	2.553969383239746
615	2.298915386199951
616	2.4434151649475098
617	1.945492148399353
618	2.448371171951294
619	2.3071980476379395
620	2.073580741882324
621	2.583386182785034
622	2.414260149002075
623	2.0876197814941406
624	2.168248414993286
625	2.154066562652588
626	2.304828405380249
627	2.415539503097534
628	2.324924945831299
629	2.2967469692230225
630	2.2525463104248047
631	2.3885552883148193
632	2.288869619369507
633	2.2910468578338623
634	2.459108352661133
635	2.2498486042022705
636	2.198967933654785
637	2.531318426132202
638	2.7353951930999756
639	2.3657548427581787
640	2.4348220825195313
641	2.1621246337890625
642	2.388951539993286
643	2.212106466293335
644	2.3742988109588623
645	2.144484043121338
646	2.6366188526153564
647	2.5032248497009277
648	2.7155041694641113
649	2.587118625640869
650	2.65854811668396
651	2.8135318756103516
652	2.3484671115875244
653	2.094632863998413
654	2.0541293621063232
655	1.9220633506774902
656	1.7109287977218628
657	1.733398675918579
658	1.7274032831192017
659	1.8829915523529053
660	1.7795039415359497
661	1.8055427074432373
662	1.7781739234924316
663	1.7827391624450684
664	1.8570215702056885
665	1.8419749736785889
666	1.9224799871444702
667	1.9016354084014893
668	1.8505113124847412
669	1.8112766742706299
670	1.8828063011169434
671	1.9581265449523926
672	2.102332830429077
673	1.8310006856918335
674	1.8470561504364014
675	2.0318398475646973
676	1.9696286916732788
677	1.8027594089508057
678	1.7492564916610718
679	1.7200829982757568
680	1.8008008003234863
681	1.7695757150650024
682	1.893614649772644
683	1.729455590248108
684	1.676150918006897
685	1.7370268106460571
686	1.69856858253479
687	1.7119104862213135
688	1.540238380432129
689	1.73502516746521
690	1.7123245000839233
691	1.726081132888794
692	1.8709745407104492
693	1.8590768575668335
694	1.7533824443817139
695	1.6709569692611694
696	1.7496662139892578
697	1.8091449737548828
698	1.6580373048782349
699	1.9492855072021484
700	1.7412303686141968
701	1.8405487537384033
702	1.737744688987732
703	1.7875895500183105
704	1.631062626838684
705	1.723635196685791
706	1.6985154151916504
707	1.749690055847168
708	1.9365692138671875
709	1.7581408023834229
710	1.6954513788223267
711	1.8391757011413574
712	1.8254729509353638
713	1.7731728553771973
714	1.641233205795288
715	1.6134235858917236
716	1.731391429901123
717	1.7556579113006592
718	1.6586122512817383
719	1.817883849143982
720	1.8308528661727905
721	2.0009398460388184
722	1.7128708362579346
723	1.782651662826538
724	1.7936702966690063
725	1.7666133642196655
726	1.824517011642456
727	1.8282150030136108
728	2.089505195617676
729	2.371432065963745
730	2.4782001972198486
731	2.570884943008423
732	2.378862142562866
733	2.721822738647461
734	2.494234561920166
735	2.7300026416778564
736	2.5522303581237793
737	2.5750889778137207
738	2.648242235183716
739	2.7668678760528564
740	2.579763174057007
741	2.587413787841797
742	2.6273252964019775
743	2.625671625137329
744	2.4369640350341797
745	2.4817044734954834
746	2.468738079071045
747	2.487745761871338
748	2.3952689170837402
749	2.313755512237549
750	2.6524527072906494
751	2.6417551040649414
752	2.539440393447876
753	2.295969247817993
754	2.3635921478271484
755	2.328418493270874
756	2.3889150619506836
757	2.577054023742676
758	2.6060869693756104
759	2.675652503967285
760	2.4883925914764404
761	2.3561041355133057
762	2.591670274734497
763	2.5901095867156982
764	2.6389870643615723
765	2.4296152591705322
766	2.274312734603882
767	2.3689582347869873
768	2.2748022079467773
769	2.342468023300171
770	2.1917436122894287
771	2.1468160152435303
772	2.5854432582855225
773	2.679661989212036
774	2.522662878036499
775	2.40386962890625
776	2.4990029335021973
777	2.4486851692199707
778	2.42195987701416
779	2.4013547897338867
780	2.367926836013794
781	2.424651622772217
782	2.3924202919006348
783	2.3453962802886963
784	2.4645395278930664
785	2.587038516998291
786	2.4543955326080322
787	2.464381217956543
788	2.392244815826416
789	2.61509108543396
790	2.5456721782684326
791	2.3854405879974365
792	2.4724514484405518
793	2.4254157543182373
794	2.455138683319092
795	2.3381435871124268
796	2.437613010406494
797	2.407341718673706
798	2.2473621368408203
799	2.372175693511963
800	2.450544834136963
801	2.438209056854248
802	2.4773037433624268
803	2.543551206588745
804	2.5571670532226563
805	2.5611417293548584
806	2.4383492469787598
807	2.4990029335021973
808	2.534860849380493
809	2.3923418521881104
810	2.2845733165740967
811	2.5011982917785645
812	2.4528310298919678
813	2.5713963508605957
814	2.3713037967681885
815	2.463050365447998
816	2.5642571449279785
817	2.75276780128479
818	2.5403401851654053
819	2.5501136779785156
820	2.4595584869384766
821	2.532782554626465
822	2.5839855670928955
823	2.4796652793884277
824	2.592663049697876
825	2.6541266441345215
826	2.5389580726623535
827	2.5860352516174316
828	2.551210641860962
829	2.6418230533599854
830	2.4959523677825928
831	2.7418313026428223
832	2.5227832794189453
833	2.5644147396087646
834	2.3580143451690674
835	2.596254348754883
836	2.5085504055023193
837	2.437293529510498
838	2.408629894256592
839	2.5320467948913574
840	2.5734188556671143
841	2.4178037643432617
842	2.743776559829712
843	2.7866737842559814
844	2.3674328327178955
845	2.370976686477661
846	2.1835172176361084
847	2.6240196228027344
848	2.442147970199585
849	2.51271653175354
850	2.4363021850585938
851	2.3761579990386963
852	2.357898473739624
853	2.234179973602295
854	2.3826138973236084
855	2.5345587730407715
856	2.1248488426208496
857	2.2257463932037354
858	2.3210885524749756
859	2.1169633865356445
860	2.195605754852295
861	2.008974313735962
862	1.9413484334945679
863	2.0560076236724854
864	2.3703091144561768
865	2.1630496978759766
866	2.1730751991271973
867	2.1189675331115723
868	2.1815621852874756
869	2.2683513164520264
870	2.219809055328369
871	2.205935478210449
872	2.072033405303955
873	2.1551973819732666
874	2.033583164215088
875	2.076462984085083
876	2.0400726795196533
877	1.9105167388916016
878	2.188091993331909
879	2.0181567668914795
880	2.0012447834014893
881	1.7962360382080078
882	1.8661001920700073
883	1.7742840051651
884	1.8312691450119019
885	1.9262046813964844
886	2.0192434787750244
887	1.9135056734085083
888	1.7682321071624756
889	1.7048789262771606
890	1.6959840059280396
891	1.8431620597839355
892	1.629607081413269
893	1.589502215385437
894	1.5675830841064453
895	1.6886237859725952
896	1.5411040782928467
897	1.5515217781066895
898	1.688017725944519
899	1.6143361330032349
900	1.8915412425994873
901	1.8419427871704102
902	1.7350586652755737
903	1.8312994241714478
904	1.8206208944320679
905	1.6404998302459717
906	1.614027500152588
907	1.6982476711273193
908	1.6116176843643188
909	1.6849793195724487
910	1.4959533214569092
911	1.5621248483657837
912	1.5863466262817383
913	1.5829850435256958
914	1.6455236673355103
915	1.6346957683563232
916	1.598211646080017
917	1.5330840349197388
918	1.7789310216903687
919	1.6181933879852295
920	1.6863847970962524
921	1.9130274057388306
922	1.9220460653305054
923	1.728110671043396
924	1.6574068069458008
925	1.6619088649749756
926	1.7692363262176514
927	1.738396167755127
928	1.6591404676437378
929	1.646733045578003
930	1.8805941343307495
931	1.6931906938552856
932	1.7664048671722412
933	1.8171809911727905
934	1.7593954801559448
935	1.8262988328933716
936	1.7281957864761353
937	1.791572093963623
938	1.759314775466919
939	1.5848002433776855
940	1.7884405851364136
941	1.6048043966293335
942	1.7933915853500366
943	1.8832669258117676
944	1.7006248235702515
945	1.7638401985168457
946	1.6121153831481934
947	1.7427527904510498
948	1.7118606567382813
949	1.724539875984192
950	1.7388936281204224
951	1.7040027379989624
952	1.73078453540802
953	1.668544054031372
954	1.9290717840194702
955	1.6618573665618896
956	1.7064969539642334
957	1.692345380783081
958	1.7111213207244873
959	1.6795718669891357
960	1.7885823249816895
961	1.6060283184051514
962	1.8244845867156982
963	1.7128390073776245
964	1.6964526176452637
965	1.7043057680130005
966	1.7123541831970215
967	1.841666340827942
968	1.7428462505340576
969	1.6811143159866333
970	1.8161003589630127
971	1.8199924230575562
972	1.6563594341278076
973	1.791788101196289
974	1.8771252632141113
975	1.803045630455017
976	1.6744641065597534
977	1.8726664781570435
978	1.7250850200653076
979	1.8295209407806396
980	1.7409919500350952
981	1.9704806804656982
982	1.9445971250534058
983	1.9018100500106812
984	1.9624751806259155
985	1.771634578704834
986	1.8005346059799194
987	1.7711385488510132
988	1.6921021938323975
989	1.736261010169983
990	1.694643497467041
991	1.7644145488739014
992	1.7846908569335938
993	1.7977341413497925
994	1.8900631666183472
995	1.7612156867980957
996	1.6882115602493286
997	1.8363920450210571
998	1.810379147529602
999	1.894443154335022
1000	1.810535192489624
1001	1.5811152458190918
1002	1.5764394998550415
1003	1.7574607133865356
1004	1.6075012683868408
1005	1.7436145544052124
1006	1.765122413635254
1007	1.7932145595550537
1008	1.7966721057891846
1009	1.7584797143936157
1010	1.733572244644165
1011	1.7284573316574097
1012	1.7746164798736572
1013	1.5990487337112427
1014	1.6609644889831543
1015	1.665015697479248
1016	1.6442046165466309
1017	1.7459688186645508
1018	1.8713672161102295
1019	1.606852412223816
1020	1.5639846324920654
1021	1.5727306604385376
1022	1.617698073387146
1023	1.8524197340011597
1024	1.8263572454452515
1025	1.812909483909607
1026	1.9288290739059448
1027	1.5682940483093262
1028	1.7474753856658936
1029	1.7237268686294556
1030	1.8007804155349731
1031	1.7815382480621338
1032	1.891890048980713
1033	1.7796523571014404
1034	1.8165194988250732
1035	1.796981692314148
1036	1.7103387117385864
1037	1.6012566089630127
1038	1.8050262928009033
1039	1.84639573097229
1040	1.7367409467697144
1041	1.7160730361938477
1042	1.671012282371521
1043	1.8312313556671143
1044	1.8653172254562378
1045	1.7578598260879517
1046	1.754496693611145
1047	1.5878245830535889
1048	1.8487056493759155
1049	1.7454262971878052
1050	1.740005373954773
1051	1.7427644729614258
1052	1.870395541191101
1053	1.9085187911987305
1054	1.7957340478897095
1055	1.714239478111267
1056	1.6954219341278076
1057	1.869645118713379
1058	1.6397855281829834
1059	1.8078479766845703
1060	1.7581467628479004
1061	1.7530900239944458
1062	1.7745344638824463
1063	1.9143964052200317
1064	1.919962763786316
1065	1.7433080673217773
1066	1.9878140687942505
1067	1.86309015750885
1068	1.9684396982192993
1069	2.066410541534424
1070	1.8605245351791382
1071	1.7832489013671875
1072	1.8145390748977661
1073	1.7305500507354736
1074	1.826595664024353
1075	1.827439546585083
1076	1.8635752201080322
1077	1.893858790397644
1078	1.9277294874191284
1079	1.7530900239944458
1080	1.8220725059509277
1081	1.877172589302063
1082	1.7817999124526978
1083	1.8143519163131714
1084	1.8517917394638062
1085	1.84908127784729
1086	1.8250768184661865
1087	1.917831301689148
1088	1.9174532890319824
1089	1.8969305753707886
1090	1.8017526865005493
1091	2.068117618560791
1092	1.9697668552398682
1093	2.2399330139160156
1094	1.8386749029159546
1095	1.9203462600708008
1096	2.039926052093506
1097	1.903009057044983
1098	1.9821407794952393
1099	1.898124098777771
1100	1.957707405090332
1101	2.072094440460205
1102	2.1654794216156006
1103	2.238445281982422
1104	2.020781993865967
1105	2.0066447257995605
1106	1.9761686325073242
1107	1.8619592189788818
1108	1.8672343492507935
1109	1.8711450099945068
1110	1.9058613777160645
1111	1.8626830577850342
1112	2.0147624015808105
1113	2.1582205295562744
1114	1.9744399785995483
1115	1.8311935663223267
1116	2.0240440368652344
1117	2.0123484134674072
1118	1.9147377014160156
1119	1.815767526626587
1120	1.867743968963623
1121	2.0227813720703125
1122	2.1463828086853027
1123	1.978153944015503
1124	1.9986034631729126
1125	1.792763352394104
1126	1.691227674484253
1127	1.927202582359314
1128	1.822383999824524
1129	1.987772822380066
1130	2.1197781562805176
1131	1.9565902948379517
1132	2.0406253337860107
1133	1.9718462228775024
1134	1.8814877271652222
1135	1.9392952919006348
1136	1.9645309448242188
1137	1.9796030521392822
1138	1.9790632724761963
1139	2.072624921798706
1140	2.126572370529175
1141	2.0137696266174316
1142	2.0407845973968506
1143	1.9427658319473267
1144	2.0007553100585938
1145	1.79708731174469
1146	2.054755687713623
1147	1.8724908828735352
1148	2.0707485675811768
1149	1.8383861780166626
1150	1.8791385889053345
1151	1.5387191772460938
1152	1.8589611053466797
1153	1.8005152940750122
1154	1.8665413856506348
1155	1.9858466386795044
1156	1.931973934173584
1157	1.8905662298202515
1158	1.9364749193191528
1159	1.9199750423431396
1160	1.909539818763733
1161	1.8333399295806885
1162	1.8036607503890991
1163	1.8054639101028442
1164	1.9780577421188354
1165	1.7907800674438477
1166	1.8644604682922363
1167	2.143303632736206
1168	1.9387403726577759
1169	1.9151339530944824
1170	1.6752475500106812
1171	1.8148118257522583
1172	1.893896222114563
1173	2.1122934818267822
1174	1.8726283311843872
1175	1.9781756401062012
1176	2.355797529220581
1177	1.7609652280807495
1178	1.8474994897842407
1179	1.820237636566162
1180	1.9450005292892456
1181	1.9195432662963867
1182	2.089884042739868
1183	1.9425435066223145
1184	1.9417232275009155
1185	1.898392915725708
1186	2.159480571746826
1187	2.052687406539917
1188	1.9385757446289063
1189	1.9341522455215454
1190	1.7645773887634277
1191	1.8491077423095703
1192	1.849028468132019
1193	1.8263055086135864
1194	1.8490062952041626
1195	1.9369580745697021
1196	1.7695003747940063
1197	1.6379727125167847
1198	1.7102420330047607
1199	1.7619483470916748
1200	1.2724707126617432
1201	1.569912075996399
1202	1.4538763761520386
1203	1.680834174156189
1204	1.9571536779403687
1205	1.6304796934127808
1206	1.483077883720398
1207	1.7016080617904663
1208	1.7248694896697998
1209	1.5891834497451782
1210	1.770766019821167
1211	1.6899563074111938
1212	1.5160382986068726
1213	1.6119701862335205
1214	1.7290394306182861
1215	1.8131451606750488
1216	1.5965832471847534
1217	1.6780316829681396
1218	1.4155619144439697
1219	1.5992746353149414
1220	1.5971930027008057
1221	1.3722429275512695
1222	1.5173819065093994
1223	1.4997693300247192
1224	1.4520092010498047
1225	1.4803069829940796
1226	1.5417981147766113
1227	1.516730546951294
1228	1.3359624147415161
1229	1.617120385169983
1230	1.4425396919250488
1231	1.5343772172927856
1232	1.4114713668823242
1233	1.2128007411956787
1234	1.3793145418167114
1235	1.6072138547897339
1236	1.7811957597732544
1237	1.740032434463501
1238	1.627860426902771
1239	1.6717777252197266
1240	1.8121089935302734
1241	1.728830337524414
1242	1.7322301864624023
1243	1.864268183708191
1244	1.94684898853302
1245	2.036728620529175
1246	1.6568692922592163
1247	1.5239994525909424
1248	1.2067850828170776
1249	1.2156676054000854
1250	1.2297477722167969
1251	1.359189510345459
1252	1.412226676940918
1253	1.5564699172973633
1254	1.141793131828308
1255	1.3875575065612793
1256	1.333152413368225
1257	1.6112213134765625
1258	1.6746020317077637
1259	1.3453339338302612
1260	1.3151558637619019
1261	1.3260831832885742
1262	1.442711353302002
1263	1.336370825767517
1264	1.6059068441390991
1265	1.380563497543335
1266	1.407938838005066
1267	1.3798424005508423
1268	1.522972822189331
1269	1.56175696849823
1270	1.6727865934371948
1271	1.5057188272476196
1272	1.7097028493881226
1273	1.4214425086975098
1274	1.4954193830490112
1275	1.4825292825698853
1276	1.7591489553451538
1277	1.8200708627700806
1278	1.6042640209197998
1279	1.8983653783798218
1280	1.812105417251587
1281	2.014927387237549
1282	1.7461827993392944
1283	1.7081303596496582
1284	1.6378201246261597
1285	1.5069968700408936
1286	1.506929874420166
1287	1.6057865619659424
1288	1.462260127067566
1289	1.4953721761703491
1290	1.4661954641342163
1291	1.3967422246932983
1292	1.5622049570083618
1293	1.5603097677230835
1294	1.574265718460083
1295	2.0033273696899414
1296	1.7004363536834717
1297	1.5678737163543701
1298	1.729945182800293
1299	1.7005215883255005
1300	1.667272925376892
1301	1.7271462678909302
1302	1.589127540588379
1303	1.7329028844833374
1304	1.8609907627105713
1305	1.8337029218673706
1306	1.6259217262268066
1307	1.705399513244629
1308	1.686030387878418
1309	1.6398776769638062
1310	1.6937237977981567
1311	1.7210237979888916
1312	1.6784396171569824
1313	1.7739040851593018
1314	2.021641969680786
1315	1.8016858100891113
1316	1.9329490661621094
1317	1.8633981943130493
1318	1.7905851602554321
1319	1.9812573194503784
1320	1.7200098037719727
1321	1.8651117086410522
1322	1.6368049383163452
1323	1.705198049545288
1324	1.5125099420547485
1325	1.5120009183883667
1326	1.6580591201782227
1327	1.6310480833053589
1328	1.651430606842041
1329	1.5473263263702393
1330	1.8179315328598022
1331	1.7402141094207764
1332	1.6027870178222656
1333	1.6027500629425049
1334	1.5291301012039185
1335	1.4118093252182007
1336	1.4248548746109009
1337	1.459014654159546
1338	1.4113826751708984
1339	1.6645995378494263
1340	1.672471284866333
1341	1.7319797277450562
1342	1.7089509963989258
1343	1.6951327323913574
1344	1.8463178873062134
1345	2.042318105697632
1346	1.8714369535446167
1347	1.8297431468963623
1348	1.9049149751663208
1349	1.9551081657409668
1350	1.90744948387146
1351	1.9183746576309204
1352	1.8819597959518433
1353	1.8664733171463013
1354	1.8076218366622925
1355	1.736870527267456
1356	1.7755041122436523
1357	1.8258999586105347
1358	1.56756591796875
1359	1.8455206155776978
1360	1.5809181928634644
1361	1.8893996477127075
1362	1.7597088813781738
1363	1.699327826499939
1364	1.7580829858779907
1365	1.7684693336486816
1366	1.9487063884735107
1367	1.9680229425430298
1368	1.720371961593628
1369	1.891478180885315
1370	1.7475839853286743
1371	1.7916823625564575
1372	1.6778265237808228
1373	1.6735215187072754
1374	1.7923319339752197
1375	1.777006983757019
1376	1.748957633972168
1377	1.8050280809402466
1378	1.7388757467269897
1379	1.9899629354476929
1380	2.0289976596832275
1381	1.963866949081421
1382	1.7870607376098633
1383	1.799765706062317
1384	1.8061003684997559
1385	1.868974208831787
1386	1.7079241275787354
1387	1.4084235429763794
1388	1.7409632205963135
1389	1.8407150506973267
1390	1.40572988986969
1391	1.545907735824585
1392	1.3974804878234863
1393	1.3661309480667114
1394	1.510824203491211
1395	1.6320520639419556
1396	1.635386347770691
1397	1.553783893585205
1398	1.4883396625518799
1399	1.6177129745483398
1400	1.5921627283096313
1401	1.6977527141571045
1402	1.655661702156067
1403	1.8783634901046753
1404	1.607047438621521
1405	1.6600143909454346
1406	1.7020522356033325
1407	1.660463809967041
1408	1.4195491075515747
1409	1.613895297050476
1410	1.574283242225647
1411	1.6410883665084839
1412	1.5044479370117188
1413	1.498465895652771
1414	1.700919270515442
1415	1.637142300605774
1416	1.455587387084961
1417	1.4669201374053955
1418	1.614111065864563
1419	1.6443140506744385
1420	1.4928784370422363
1421	1.825350284576416
1422	1.6448110342025757
1423	1.6842103004455566
1424	1.4919353723526
1425	1.4324288368225098
1426	1.3502286672592163
1427	1.1816058158874512
1428	1.4421358108520508
1429	1.6784472465515137
1430	1.4816197156906128
1431	1.4979161024093628
1432	1.4808303117752075
1433	1.6910661458969116
1434	1.7710083723068237
1435	1.6936776638031006
1436	1.740399956703186
1437	1.91183340549469
1438	1.5744580030441284
1439	1.7483277320861816
1440	2.1049535274505615
1441	1.9988583326339722
1442	1.896613597869873
1443	2.0543088912963867
1444	1.7359038591384888
1445	1.7033054828643799
1446	1.706453800201416
1447	1.8438748121261597
1448	1.7523096799850464
1449	1.6295502185821533
1450	1.7844854593276978
1451	1.7118319272994995
1452	1.8903484344482422
1453	1.8198096752166748
1454	1.5356941223144531
1455	1.6805434226989746
1456	1.6083064079284668
1457	1.813651442527771
1458	1.645738124847412
1459	1.7651231288909912
1460	1.8127388954162598
1461	1.7725212574005127
1462	1.7694240808486938
1463	1.8751741647720337
1464	1.7124215364456177
1465	1.7650914192199707
1466	1.7828238010406494
1467	1.8228733539581299
1468	1.6593996286392212
1469	1.830429196357727
1470	1.6855937242507935
1471	1.7118562459945679
1472	2.0010180473327637
1473	1.8983840942382813
1474	1.8782236576080322
1475	1.7709559202194214
1476	2.008267641067505
1477	1.7889728546142578
1478	1.8921774625778198
1479	1.6582447290420532
1480	1.8318699598312378
1481	1.5822505950927734
1482	1.7397173643112183
1483	1.7392185926437378
1484	1.6979621648788452
1485	1.8601057529449463
1486	1.784055233001709
1487	1.7222355604171753
1488	1.9796563386917114
1489	1.67665433883667
1490	1.7965365648269653
1491	1.8488640785217285
1492	1.6359484195709229
1493	1.6642121076583862
1494	1.8441606760025024
1495	1.8327698707580566
1496	1.7909964323043823
1497	1.8334321975708008
1498	1.5724278688430786
1499	1.701566457748413
1500	1.6026954650878906
1501	1.5148440599441528
1502	1.497349739074707
1503	1.690401315689087
1504	1.70687735080719
1505	1.7072685956954956
1506	1.716558575630188
1507	1.8009263277053833
1508	1.7986805438995361
1509	1.846994400024414
1510	1.8260040283203125
1511	1.8830022811889648
1512	1.8630073070526123
1513	1.973170518875122
1514	1.8139656782150269
1515	1.8831021785736084
1516	2.005828619003296
1517	1.7051842212677002
1518	2.0013043880462646
1519	2.03743577003479
1520	2.005859136581421
1521	1.832131266593933
1522	1.9131819009780884
1523	1.8663135766983032
1524	1.7422043085098267
1525	1.703352451324463
1526	1.9269912242889404
1527	1.9671554565429688
1528	1.9908242225646973
1529	1.8427120447158813
1530	1.919403076171875
1531	1.7803268432617188
1532	1.8186519145965576
1533	1.9119337797164917
1534	2.092142105102539
1535	1.9811232089996338
1536	2.0345377922058105
1537	2.062445640563965
1538	2.091226100921631
1539	2.1303870677948
1540	2.0955722332000732
1541	1.958835482597351
1542	1.9600836038589478
1543	1.7968628406524658
1544	1.7515846490859985
1545	1.711768388748169
1546	2.035336494445801
1547	2.0180883407592773
1548	1.7996717691421509
1549	1.9232059717178345
1550	1.970322608947754
1551	2.044447660446167
1552	1.8846831321716309
1553	1.7549328804016113
1554	2.0556602478027344
1555	1.9167959690093994
1556	1.9226011037826538
1557	1.9429662227630615
1558	2.0909626483917236
1559	2.225311517715454
1560	2.0685853958129883
1561	2.2192728519439697
1562	2.134774684906006
1563	2.0501163005828857
1564	2.194842576980591
1565	2.0259156227111816
1566	2.0547423362731934
1567	1.9244760274887085
1568	2.008854627609253
1569	1.985518217086792
1570	1.8332526683807373
1571	1.6900757551193237
1572	1.7267932891845703
1573	1.9371731281280518
1574	1.9562875032424927
1575	1.8335996866226196
1576	1.9406346082687378
1577	1.805515170097351
1578	1.9609792232513428
1579	1.7847124338150024
1580	1.9623820781707764
1581	1.7434821128845215
1582	1.8531399965286255
1583	2.02559232711792
1584	2.065147638320923
1585	2.548133134841919
1586	2.4487650394439697
1587	2.103031873703003
1588	2.030228614807129
1589	2.007807493209839
1590	2.1695334911346436
1591	2.0184900760650635
1592	1.810710072517395
1593	1.999718427658081
1594	2.2646965980529785
1595	2.0687339305877686
1596	1.8545200824737549
1597	2.0439059734344482
1598	2.0508193969726563
1599	2.0871167182922363
1600	2.457700490951538
1601	2.1458404064178467
1602	2.2072556018829346
1603	2.2551422119140625
1604	1.9336912631988525
1605	2.207658290863037
1606	2.0746216773986816
1607	2.248077392578125
1608	2.2415895462036133
1609	2.1008498668670654
1610	2.1503653526306152
1611	2.3795676231384277
1612	2.4976978302001953
1613	2.1388158798217773
1614	2.313662052154541
1615	2.1409196853637695
1616	2.211994171142578
1617	1.9879170656204224
1618	1.958174228668213
1619	2.0420236587524414
1620	2.1279232501983643
1621	2.146416187286377
1622	2.2440152168273926
1623	2.2133572101593018
1624	2.1786653995513916
1625	2.1698615550994873
1626	2.0578699111938477
1627	1.9628123044967651
1628	2.240330457687378
1629	1.9279465675354004
1630	2.0305027961730957
1631	2.003835439682007
1632	2.0490036010742188
1633	2.188643455505371
1634	2.1273295879364014
1635	1.8453774452209473
1636	1.7004271745681763
1637	1.8157529830932617
1638	1.9647623300552368
1639	1.9232293367385864
1640	1.807580828666687
1641	1.9390442371368408
1642	1.9572616815567017
1643	2.032151222229004
1644	2.002608060836792
1645	1.8380392789840698
1646	1.9097998142242432
1647	1.7776943445205688
1648	1.883180022239685
1649	2.0460429191589355
1650	1.8081105947494507
1651	1.7738083600997925
1652	1.7686775922775269
1653	1.8485023975372314
1654	1.8710992336273193
1655	1.8890783786773682
1656	1.748415470123291
1657	1.7226980924606323
1658	1.9666624069213867
1659	1.862455129623413
1660	1.9377063512802124
1661	1.8906561136245728
1662	1.6195693016052246
1663	2.004603862762451
1664	1.7450486421585083
1665	1.87196946144104
1666	1.8879709243774414
1667	1.8400959968566895
1668	1.8830323219299316
1669	1.81942617893219
1670	1.943213939666748
1671	2.041043996810913
1672	2.0941989421844482
1673	2.0193333625793457
1674	1.950553059577942
1675	1.8581898212432861
1676	1.9354609251022339
1677	1.9535528421401978
1678	1.9318782091140747
1679	1.8362950086593628
1680	1.977920413017273
1681	1.8860782384872437
1682	2.0363810062408447
1683	1.8761487007141113
1684	1.7319884300231934
1685	2.087393283843994
1686	2.0154662132263184
1687	1.9802672863006592
1688	1.8296140432357788
1689	2.025083303451538
1690	1.9469711780548096
1691	1.8599904775619507
1692	2.010622024536133
1693	2.2601370811462402
1694	1.933986783027649
1695	1.9718941450119019
1696	2.097346305847168
1697	1.8557754755020142
1698	1.669463038444519
1699	1.9145948886871338
1700	2.099958658218384
1701	1.9427436590194702
1702	1.9584019184112549
1703	1.9551113843917847
1704	2.040675640106201
1705	2.146568775177002
1706	2.1637344360351563
1707	2.2151589393615723
1708	2.0653281211853027
1709	2.3395628929138184
1710	2.303706169128418
1711	2.2018470764160156
1712	2.3293616771698
1713	2.171964406967163
1714	2.286306858062744
1715	2.194645881652832
1716	2.426110029220581
1717	2.191964864730835
1718	2.289262056350708
1719	2.1124608516693115
1720	2.091041326522827
1721	2.2699999809265137
1722	2.2535550594329834
1723	2.3253300189971924
1724	2.212005853652954
1725	1.9259248971939087
1726	2.094413995742798
1727	2.231019973754883
1728	2.077763080596924
1729	2.058393955230713
1730	2.164877414703369
1731	2.2988474369049072
1732	2.135730028152466
1733	2.244601011276245
1734	2.328782081604004
1735	2.454706907272339
1736	2.356647491455078
1737	2.1553492546081543
1738	2.2305543422698975
1739	2.1333863735198975
1740	2.029867172241211
1741	2.6151554584503174
1742	2.269993782043457
1743	2.224165439605713
1744	2.395192861557007
1745	2.3402342796325684
1746	2.336574077606201
1747	2.2248353958129883
1748	2.080620288848877
1749	2.03882098197937
1750	2.045095443725586
1751	2.1454718112945557
1752	2.2229669094085693
1753	2.311732292175293
1754	2.3774728775024414
1755	2.414747953414917
1756	2.3878562450408936
1757	2.1178956031799316
1758	2.108199119567871
1759	1.865110993385315
1760	1.8138331174850464
1761	1.9505118131637573
1762	1.954627275466919
1763	1.9009504318237305
1764	1.9662493467330933
1765	1.846427083015442
1766	2.1698148250579834
1767	1.7992814779281616
1768	1.8892196416854858
1769	1.9097092151641846
1770	2.025127410888672
1771	2.1484811305999756
1772	1.962735652923584
1773	1.951303482055664
1774	1.9059734344482422
1775	1.815800428390503
1776	1.7058990001678467
1777	1.830178141593933
1778	1.5932624340057373
1779	1.8645151853561401
1780	1.9077144861221313
1781	1.6758739948272705
1782	1.7478575706481934
1783	1.7639139890670776
1784	1.8075698614120483
1785	1.8565794229507446
1786	1.7224193811416626
1787	1.702749252319336
1788	1.6800817251205444
1789	1.5942074060440063
1790	1.6733022928237915
1791	1.8454827070236206
1792	1.9645137786865234
1793	1.9676486253738403
1794	2.072209596633911
1795	2.0602612495422363
1796	1.9113925695419312
1797	1.844040036201477
1798	2.0822887420654297
1799	1.666135311126709
1800	1.5934251546859741
1801	1.531704306602478
1802	1.5582317113876343
1803	1.4313398599624634
1804	1.6612828969955444
1805	1.3965156078338623
1806	1.5608092546463013
1807	1.5636837482452393
1808	1.4495079517364502
1809	1.5680503845214844
1810	1.549517035484314
1811	1.3489655256271362
1812	1.4887789487838745
1813	1.3870978355407715
1814	1.4323302507400513
1815	1.7517458200454712
1816	1.4907194375991821
1817	1.5452126264572144
1818	1.6092957258224487
1819	1.4024198055267334
1820	1.341196894645691
1821	1.4325398206710815
1822	1.5042893886566162
1823	1.4537495374679565
1824	1.2275512218475342
1825	1.390721321105957
1826	1.7256847620010376
1827	1.5052688121795654
1828	1.4762113094329834
1829	1.3165948390960693
1830	1.4913581609725952
1831	1.4234894514083862
1832	1.4862034320831299
1833	1.4527801275253296
1834	1.4438008069992065
1835	1.3105814456939697
1836	1.2976393699645996
1837	1.2697769403457642
1838	1.398921251296997
1839	1.4843037128448486
1840	1.4147729873657227
1841	1.2570993900299072
1842	1.270945429801941
1843	1.4038976430892944
1844	1.3979160785675049
1845	1.4031493663787842
1846	1.4203132390975952
1847	1.3855029344558716
1848	1.515666127204895
1849	1.457161545753479
1850	1.685034990310669
1851	1.604687213897705
1852	1.8832998275756836
1853	1.7703075408935547
1854	1.617781639099121
1855	1.5121519565582275
1856	1.5459390878677368
1857	1.5606579780578613
1858	1.4383389949798584
1859	1.5303727388381958
1860	1.482231855392456
1861	1.6841754913330078
1862	1.5628345012664795
1863	1.38943350315094
1864	1.7253953218460083
1865	1.6423935890197754
1866	1.3456637859344482
1867	1.6098641157150269
1868	1.5616605281829834
1869	1.2988351583480835
1870	1.4732304811477661
1871	1.3394947052001953
1872	1.5490305423736572
1873	1.276082158088684
1874	1.479881763458252
1875	1.3294576406478882
1876	1.4288679361343384
1877	1.5340492725372314
1878	1.4431395530700684
1879	1.5206012725830078
1880	1.411774754524231
1881	1.475311040878296
1882	1.473870038986206
1883	1.360367774963379
1884	1.3689695596694946
1885	1.403296709060669
1886	1.405802845954895
1887	1.6572754383087158
1888	1.7978354692459106
1889	1.9420220851898193
1890	1.5481723546981812
1891	1.5143826007843018
1892	1.2380365133285522
1893	1.7372252941131592
1894	1.5252737998962402
1895	1.4627153873443604
1896	1.3238239288330078
1897	1.3841294050216675
1898	1.3078441619873047
1899	1.3678549528121948
1900	1.471327304840088
1901	1.341339111328125
1902	1.5164707899093628
1903	1.5265568494796753
1904	1.4012494087219238
1905	1.4146294593811035
1906	1.8948185443878174
1907	1.6652343273162842
1908	1.7683568000793457
1909	1.8748507499694824
1910	1.939895749092102
1911	1.8958548307418823
1912	1.6775928735733032
1913	1.456500768661499
1914	1.626616358757019
1915	1.6085323095321655
1916	1.4863685369491577
1917	1.8000963926315308
1918	1.6487535238265991
1919	1.600589632987976
1920	1.7930655479431152
1921	1.622794508934021
1922	1.6077771186828613
1923	1.6092952489852905
1924	1.5502578020095825
1925	1.8472411632537842
1926	1.9598323106765747
1927	1.6033263206481934
1928	1.5471677780151367
1929	1.5001672506332397
1930	1.3918352127075195
1931	1.2153661251068115
1932	1.4211965799331665
1933	1.4208521842956543
1934	1.4476358890533447
1935	1.4850815534591675
1936	1.3589030504226685
1937	1.415582299232483
1938	1.4295669794082642
1939	1.292059063911438
1940	1.5033541917800903
1941	1.4751672744750977
1942	1.3876880407333374
1943	1.479594349861145
1944	1.4335427284240723
1945	1.420151710510254
1946	1.552424430847168
1947	1.4064381122589111
1948	1.2422353029251099
1949	1.6081355810165405
1950	1.3504877090454102
1951	1.5491271018981934
1952	1.5078847408294678
1953	1.4757163524627686
1954	1.3943711519241333
1955	1.5576987266540527
1956	1.5106221437454224
1957	1.5633251667022705
1958	1.579716444015503
1959	1.594208836555481
1960	1.6851142644882202
1961	1.4292494058609009
1962	1.4844355583190918
1963	1.4614664316177368
1964	1.4236865043640137
1965	1.475229024887085
1966	1.4576694965362549
1967	1.3854929208755493
1968	1.5352143049240112
1969	1.6280721426010132
1970	1.5785709619522095
1971	1.585735559463501
1972	1.5257493257522583
1973	1.3843104839324951
1974	1.4482595920562744
1975	1.3656426668167114
1976	1.5190309286117554
1977	1.8392547369003296
1978	1.7570759057998657
1979	1.8978583812713623
1980	1.6130011081695557
1981	1.7470579147338867
1982	1.889817476272583
1983	1.8530871868133545
1984	1.854001522064209
1985	1.789756178855896
1986	1.9398936033248901
1987	1.8515360355377197
1988	2.0538270473480225
1989	1.8640543222427368
1990	1.9270200729370117
1991	2.121558666229248
1992	2.016918659210205
1993	1.8658145666122437
1994	2.0607388019561768
1995	2.145142078399658
1996	2.1564207077026367
1997	2.314579725265503
1998	2.249533176422119
1999	2.262542724609375
[truncated: 8,396 more rows]
