# Supplementary material for: Molecular mechanism of mitochondrial phosphatidate transfer by Ups1
Source: Commun Biol. 2020 Aug 25;3:468. doi: 10.1038/s42003-020-01121-x (PMC7447767; doi:10.1038/s42003-020-01121-x)
Supplement: Supplementary file 8 — Supplementary Data 3 [file 42003_2020_1121_MOESM8_ESM.zip › Figure 3 Raw Data MD/b_rmsd/rmsd_complex_mdm.dat]

0	0.0
1	1.8551968336105347
2	1.9726144075393677
3	2.8337459564208984
4	2.8954248428344727
5	4.113035678863525
6	5.041744709014893
7	5.760107517242432
8	5.021148204803467
9	6.498461723327637
10	6.796484470367432
11	5.021905422210693
12	4.0969085693359375
13	4.757587432861328
14	5.552414894104004
15	5.349209308624268
16	4.050880432128906
17	4.087978363037109
18	5.261691570281982
19	5.370816230773926
20	5.383779048919678
21	5.076354026794434
22	5.170328617095947
23	5.08337926864624
24	5.219285488128662
25	5.065511226654053
26	4.724011421203613
27	5.338003635406494
28	5.069880962371826
29	5.12932825088501
30	5.100573539733887
31	5.388354778289795
32	5.619696617126465
33	5.405435085296631
34	5.546074390411377
35	5.277657985687256
36	5.179165840148926
37	5.874607563018799
38	4.876256465911865
39	4.7597503662109375
40	4.765602111816406
41	4.9658660888671875
42	4.758999347686768
43	4.42228364944458
44	4.321429252624512
45	4.291252613067627
46	4.549792766571045
47	4.959930419921875
48	5.122430324554443
49	5.098161697387695
50	6.19892692565918
51	6.310675144195557
52	5.153543949127197
53	5.663567543029785
54	5.868134498596191
55	5.584157466888428
56	5.540249824523926
57	7.244832515716553
58	7.224455833435059
59	7.0957932472229
60	7.7989091873168945
61	7.809223651885986
62	6.685287952423096
63	6.147361755371094
64	4.963278770446777
65	5.925865173339844
66	5.543519973754883
67	6.816259860992432
68	5.477129936218262
69	5.745569229125977
70	6.143249988555908
71	5.433534145355225
72	5.862059116363525
73	7.423366546630859
74	6.226276874542236
75	6.501811981201172
76	6.641829013824463
77	6.629953861236572
78	6.6497907638549805
79	6.4178466796875
80	6.24974250793457
81	6.338595867156982
82	6.478157043457031
83	6.869443416595459
84	6.634730339050293
85	6.973806858062744
86	6.348706245422363
87	6.351794719696045
88	6.174413681030273
89	6.182367324829102
90	6.3736701011657715
91	6.5247015953063965
92	6.167527675628662
93	6.340821266174316
94	6.148176670074463
95	6.152711868286133
96	6.770335674285889
97	6.6857147216796875
98	6.062443256378174
99	5.775381565093994
100	5.7153401374816895
101	5.708416938781738
102	5.910905361175537
103	6.21633768081665
104	6.398165702819824
105	6.24870491027832
106	6.151992321014404
107	5.619333267211914
108	5.675201416015625
109	5.966891288757324
110	6.0939531326293945
111	6.001958847045898
112	5.967401504516602
113	5.6076507568359375
114	6.0057902336120605
115	5.899132251739502
116	5.667007923126221
117	5.792963027954102
118	5.706019401550293
119	5.974136829376221
120	5.903439044952393
121	6.016414165496826
122	6.053224563598633
123	6.144804000854492
124	5.963201999664307
125	6.002306938171387
126	5.859108924865723
127	6.41219425201416
128	6.142325401306152
129	6.391422271728516
130	6.354314804077148
131	6.320847511291504
132	6.476954460144043
133	5.651382923126221
134	5.946985244750977
135	6.156656742095947
136	6.345096111297607
137	5.662574768066406
138	5.841915130615234
139	5.87918758392334
140	5.949054718017578
141	5.6274871826171875
142	5.74362325668335
143	6.3142266273498535
144	5.845322132110596
145	5.930154800415039
146	6.430563926696777
147	5.93065071105957
148	5.593047618865967
149	5.622135162353516
150	5.580384731292725
151	5.730942249298096
152	5.581657409667969
153	5.940356254577637
154	5.485595226287842
155	5.292317867279053
156	5.999110221862793
157	5.62255859375
158	5.884830951690674
159	6.023353099822998
160	5.555688381195068
161	5.498388290405273
162	5.53418493270874
163	5.716620922088623
164	5.680835723876953
165	5.789666175842285
166	5.918604373931885
167	5.659429550170898
168	5.641271591186523
169	5.504145622253418
170	5.505263805389404
171	5.556067943572998
172	6.008028507232666
173	5.518367767333984
174	5.810365200042725
175	5.823434829711914
176	5.965244293212891
177	5.693469047546387
178	5.46958589553833
179	5.913143634796143
180	5.647884368896484
181	5.411336421966553
182	5.721155643463135
183	5.968011379241943
184	5.907761573791504
185	5.631779670715332
186	5.568800926208496
187	5.75120210647583
188	6.015638828277588
189	5.852243423461914
190	6.08190393447876
191	5.935860633850098
192	5.410142421722412
193	5.6084394454956055
194	5.173192024230957
195	5.5493245124816895
196	5.920261383056641
197	5.752647399902344
198	5.917642593383789
199	5.432538986206055
200	5.096658706665039
201	5.268549919128418
202	5.473822593688965
203	5.245750904083252
204	5.306411266326904
205	5.591413497924805
206	5.231024265289307
207	5.457486629486084
208	5.3238606452941895
209	5.735294818878174
210	5.589104175567627
211	5.4455180168151855
212	6.087862968444824
213	5.645817756652832
214	5.465442657470703
215	5.853758811950684
216	5.833749771118164
217	6.204277515411377
218	6.101426124572754
219	5.882269382476807
220	6.060079574584961
221	5.76007604598999
222	6.032504558563232
223	6.072817325592041
224	5.990326404571533
225	6.02178955078125
226	6.0883564949035645
227	5.980216979980469
228	5.633339881896973
229	5.961550235748291
230	5.81243371963501
231	5.927021503448486
232	5.9137983322143555
233	5.722932815551758
234	6.208927154541016
235	5.632274627685547
236	5.667477607727051
237	6.0193634033203125
238	5.9220967292785645
239	5.7389750480651855
240	5.938745975494385
241	5.949075222015381
242	5.776144027709961
243	5.523514270782471
244	5.635456085205078
245	5.678056716918945
246	5.851449489593506
247	5.752613067626953
248	5.921788215637207
249	5.645729064941406
250	5.432132720947266
251	5.576758861541748
252	5.569281578063965
253	5.846850395202637
254	5.613980293273926
255	5.562279224395752
256	5.405515193939209
257	5.429433822631836
258	5.49368143081665
259	5.619424343109131
260	5.468591690063477
261	5.329061031341553
262	5.375699043273926
263	5.3888702392578125
264	5.474209785461426
265	5.544351100921631
266	5.352755546569824
267	5.736603260040283
268	5.535791397094727
269	5.950377464294434
270	5.630951881408691
271	6.127365589141846
272	5.550604820251465
273	5.250862121582031
274	5.602581024169922
275	6.851837635040283
276	6.493579864501953
277	6.729475021362305
278	6.408359527587891
279	6.656707763671875
280	6.538568019866943
281	6.195067882537842
282	6.333043575286865
283	6.536153316497803
284	6.106108665466309
285	6.479541778564453
286	6.0564117431640625
287	6.357924461364746
288	6.501028060913086
289	6.827245235443115
290	6.713650226593018
291	6.499504566192627
292	6.64145565032959
293	6.930877208709717
294	6.812464714050293
295	6.946286678314209
296	7.087734699249268
297	7.063953399658203
298	6.515007972717285
299	6.780467510223389
300	7.286850929260254
301	7.5253586769104
302	7.1981611251831055
303	7.578481674194336
304	7.591592311859131
305	7.77774715423584
306	6.901412487030029
307	6.858762264251709
308	7.154900550842285
309	6.737347602844238
310	6.5338029861450195
311	6.442070007324219
312	6.7224297523498535
313	6.228758335113525
314	6.466550827026367
315	6.619854927062988
316	6.575850009918213
317	6.586039066314697
318	6.292018890380859
319	6.4386491775512695
320	6.439435958862305
321	6.249693393707275
322	6.29074239730835
323	6.365896224975586
324	6.253184795379639
325	6.243966102600098
326	6.321277618408203
327	6.479211330413818
328	6.6180291175842285
329	6.762969017028809
330	6.503608226776123
331	6.344264030456543
332	6.539087295532227
333	6.871359825134277
334	6.314584732055664
335	6.843016624450684
336	6.679469108581543
337	6.304953098297119
338	6.13051700592041
339	6.059594631195068
340	5.563565254211426
341	6.166463851928711
342	6.0510711669921875
343	5.758931636810303
344	5.997101306915283
345	6.177349090576172
346	6.192761421203613
347	6.045442581176758
348	6.066491603851318
349	6.198165416717529
350	6.483495712280273
351	6.222074031829834
352	6.067099094390869
353	6.36106538772583
354	6.103839874267578
355	6.1330742835998535
356	6.440706729888916
357	6.390317440032959
358	6.285629749298096
359	6.376969337463379
360	6.359613418579102
361	6.284854412078857
362	5.994406700134277
363	6.4695000648498535
364	6.8304033279418945
365	7.033444404602051
366	6.848047733306885
367	6.622282981872559
368	6.719120025634766
369	6.252138614654541
370	6.3023457527160645
371	6.187603950500488
372	6.559388160705566
373	6.107817649841309
374	6.036471366882324
375	6.622079372406006
376	6.132881164550781
377	6.441279411315918
378	6.573707580566406
379	6.150748252868652
380	6.388729095458984
381	6.560418128967285
382	6.2701568603515625
383	6.341735363006592
384	6.250885963439941
385	6.282937049865723
386	6.3536376953125
387	6.25172758102417
388	6.234774589538574
389	6.137232303619385
390	6.173105239868164
391	6.205473899841309
392	6.262832164764404
393	6.385321617126465
394	6.2667155265808105
395	6.123081207275391
396	6.0267014503479
397	6.107179164886475
398	6.032198905944824
399	5.968920707702637
400	6.260224342346191
401	6.507437705993652
402	6.814976215362549
403	6.863527297973633
404	6.819341659545898
405	6.381720542907715
406	6.491270542144775
407	6.355128288269043
408	6.8851637840271
409	6.603960037231445
410	6.735158443450928
411	6.60066032409668
412	6.578021049499512
413	6.819694519042969
414	6.91156005859375
415	6.938531875610352
416	6.690579414367676
417	7.150636672973633
418	7.933296203613281
419	7.2940287590026855
420	7.794239044189453
421	7.787266254425049
422	8.039581298828125
423	7.924349784851074
424	8.237797737121582
425	7.995689392089844
426	8.63567066192627
427	8.491486549377441
428	8.073807716369629
429	7.948863506317139
430	8.264092445373535
431	7.924454689025879
432	8.011129379272461
433	7.875980377197266
434	8.093635559082031
435	7.456278324127197
436	7.327399730682373
437	7.775318145751953
438	7.7472243309021
439	7.899046421051025
440	7.557596206665039
441	7.392775058746338
442	7.132243633270264
443	7.426329135894775
444	7.285787582397461
445	7.412600517272949
446	7.4189863204956055
447	6.846930980682373
448	7.132772445678711
449	7.085358619689941
450	7.11972188949585
451	6.912332057952881
452	6.973015785217285
453	7.17537260055542
454	7.445829391479492
455	7.475580215454102
456	7.294743537902832
457	7.2331647872924805
458	7.574901580810547
459	7.089419841766357
460	7.113607883453369
461	7.045921325683594
462	7.105949401855469
463	6.893651962280273
464	7.245133399963379
465	7.030269145965576
466	6.947072982788086
467	7.240981578826904
468	6.967589855194092
469	6.950101375579834
470	6.98960018157959
471	7.15883731842041
472	7.023341655731201
473	7.167393207550049
474	7.101503372192383
475	7.254314422607422
476	6.898297309875488
477	7.040445804595947
478	7.034106731414795
479	6.784904956817627
480	6.955207347869873
481	6.6142497062683105
482	6.916807651519775
483	7.136387348175049
484	6.761407375335693
485	7.020149230957031
486	7.073472023010254
487	7.0941548347473145
488	7.097315311431885
489	6.7889556884765625
490	6.930621147155762
491	6.933583736419678
492	6.9196953773498535
493	6.969369411468506
494	7.180638313293457
495	7.223520755767822
496	7.1672444343566895
497	7.4164557456970215
498	7.435543060302734
499	7.423452377319336
500	7.229808330535889
501	7.389516830444336
502	6.952856540679932
503	7.310556888580322
504	7.496301174163818
505	7.74223518371582
506	7.373472213745117
507	7.580499649047852
508	7.6027512550354
509	7.435534477233887
510	7.467380523681641
511	7.600679397583008
512	7.44737434387207
513	7.305058479309082
514	7.4336090087890625
515	7.711302280426025
516	7.5696187019348145
517	7.402684211730957
518	7.50972843170166
519	7.4561262130737305
520	6.988417625427246
521	7.62523078918457
522	7.3020172119140625
523	7.720527648925781
524	7.232503414154053
525	7.517922401428223
526	7.467318058013916
527	7.490861892700195
528	7.450397968292236
529	7.271972179412842
530	7.421006202697754
531	7.4651103019714355
532	7.156767845153809
533	7.449871063232422
534	7.109025478363037
535	7.3256731033325195
536	7.54443359375
537	7.776119709014893
538	7.76479959487915
539	7.880839824676514
540	7.885056495666504
541	7.64760160446167
542	7.27037239074707
543	7.3601393699646
544	7.448390960693359
545	7.539148807525635
546	7.755074977874756
547	7.685600280761719
548	7.702922821044922
549	7.7288947105407715
550	7.512566566467285
551	7.412789821624756
552	7.541938781738281
553	7.799901962280273
554	7.456150531768799
555	7.725202560424805
556	7.4871649742126465
557	7.645442485809326
558	7.433110237121582
559	7.6116414070129395
560	7.436610221862793
561	7.658443927764893
562	7.532801151275635
563	7.70515251159668
564	7.604915142059326
565	7.632851600646973
566	7.511892318725586
567	7.471081256866455
568	7.56357479095459
569	7.679672718048096
570	7.607727527618408
571	7.383096218109131
572	7.66273832321167
573	7.346327781677246
574	7.663672924041748
575	7.556966304779053
576	7.462026119232178
577	7.681356906890869
578	7.513409614562988
579	7.470464706420898
580	7.50579309463501
581	7.630122661590576
582	7.29036283493042
583	7.5825605392456055
584	7.536346912384033
585	7.343103885650635
586	7.258733749389648
587	7.610136985778809
588	7.41633939743042
589	7.582089900970459
590	7.842743873596191
591	7.5817084312438965
592	7.585238933563232
593	7.429410934448242
594	7.4019856452941895
595	7.395017147064209
596	7.652472496032715
