# Supplementary material for: Molecular mechanism of mitochondrial phosphatidate transfer by Ups1
Source: Commun Biol. 2020 Aug 25;3:468. doi: 10.1038/s42003-020-01121-x (PMC7447767; doi:10.1038/s42003-020-01121-x)
Supplement: Supplementary file 8 — Supplementary Data 3 [file 42003_2020_1121_MOESM8_ESM.zip › Figure 3 Raw Data MD/b_rmsd/rmsd_complex_ups.dat]

0	0.0
1	1.8518978357315063
2	1.960133671760559
3	1.9876530170440674
4	1.9033501148223877
5	1.9742125272750854
6	2.0458173751831055
7	1.9563922882080078
8	1.8593113422393799
9	1.7058125734329224
10	1.7511200904846191
11	1.709326148033142
12	1.805747628211975
13	1.8745847940444946
14	2.000830888748169
15	1.941124439239502
16	1.9115028381347656
17	1.782502293586731
18	1.9128490686416626
19	1.9390760660171509
20	1.913914680480957
21	1.8127832412719727
22	1.7913516759872437
23	1.9183990955352783
24	1.9438334703445435
25	1.9046967029571533
26	1.9093090295791626
27	1.978724718093872
28	2.0656018257141113
29	1.9079402685165405
30	2.104750156402588
31	2.1209499835968018
32	2.438117504119873
33	2.620356798171997
34	2.566088914871216
35	2.659210681915283
36	2.737204074859619
37	3.1266143321990967
38	3.7046661376953125
39	3.8380372524261475
40	3.73976993560791
41	3.300238847732544
42	3.68051815032959
43	3.628195285797119
44	3.0524370670318604
45	3.5418343544006348
46	3.60101318359375
47	3.35437273979187
48	3.4949753284454346
49	2.6906092166900635
50	2.559450626373291
51	2.733375310897827
52	2.6307404041290283
53	2.7220799922943115
54	3.2030436992645264
55	2.9176313877105713
56	2.9841623306274414
57	2.8309288024902344
58	2.8994064331054688
59	2.9584195613861084
60	2.9110665321350098
61	2.765289306640625
62	2.834888219833374
63	2.585871458053589
64	2.7023911476135254
65	2.577693462371826
66	2.7873337268829346
67	3.0322444438934326
68	2.759183406829834
69	3.160564661026001
70	2.9588377475738525
71	2.8187403678894043
72	2.910221576690674
73	2.848738670349121
74	2.715409755706787
75	2.7823104858398438
76	2.9530858993530273
77	2.681985855102539
78	2.9606878757476807
79	2.8978610038757324
80	2.865816354751587
81	3.011190891265869
82	2.8658759593963623
83	2.9315786361694336
84	2.8159072399139404
85	2.9418416023254395
86	2.8742003440856934
87	2.9819493293762207
88	2.9074292182922363
89	2.854044198989868
90	2.9036664962768555
91	2.8067517280578613
92	2.862504243850708
93	3.0594239234924316
94	3.1348605155944824
95	2.9419867992401123
96	2.9851834774017334
97	3.0353574752807617
98	3.2050516605377197
99	3.190932273864746
100	3.1506507396698
101	3.074260950088501
102	3.058668851852417
103	2.6705188751220703
104	2.7649142742156982
105	2.6844019889831543
106	2.7091994285583496
107	2.609506845474243
108	2.8975532054901123
109	2.9191367626190186
110	2.8160014152526855
111	2.6741228103637695
112	2.7744147777557373
113	2.782757043838501
114	2.667769432067871
115	2.920088052749634
116	2.9491848945617676
117	2.9699862003326416
118	3.00717830657959
119	2.7988734245300293
120	2.8509678840637207
121	2.962960720062256
122	2.9519009590148926
123	2.9007656574249268
124	2.9191572666168213
125	3.001035690307617
126	2.9356062412261963
127	2.725700616836548
128	2.7097554206848145
129	2.7924044132232666
130	2.726496458053589
131	2.762974977493286
132	2.8260624408721924
133	2.838803291320801
134	2.697481393814087
135	2.6780502796173096
136	2.721519708633423
137	2.788151979446411
138	2.7446811199188232
139	2.775282144546509
140	2.736966133117676
141	2.7293872833251953
142	2.7989630699157715
143	2.577845573425293
144	2.8556180000305176
145	2.892606735229492
146	2.655320405960083
147	2.686344623565674
148	2.695798873901367
149	2.735377788543701
150	2.747361898422241
151	2.9136364459991455
152	2.8566787242889404
153	2.7716012001037598
154	3.142406463623047
155	2.802091360092163
156	3.054346799850464
157	2.8250670433044434
158	2.8775832653045654
159	2.79793643951416
160	2.838088274002075
161	3.2215452194213867
162	2.788677453994751
163	2.655693531036377
164	2.7304701805114746
165	2.6799814701080322
166	2.764024257659912
167	2.698035478591919
168	2.684967279434204
169	2.6850028038024902
170	2.507784843444824
171	2.4876010417938232
172	2.780506134033203
173	2.773759603500366
174	2.6916608810424805
175	2.921985626220703
176	2.6508095264434814
177	2.6778969764709473
178	2.7169575691223145
179	2.6591739654541016
180	2.844611644744873
181	2.6691854000091553
182	2.7123513221740723
183	2.700228452682495
184	2.6729612350463867
185	2.7403781414031982
186	2.7588000297546387
187	2.8398661613464355
188	2.7923521995544434
189	2.767306327819824
190	2.78596830368042
191	2.778597831726074
192	2.8947067260742188
193	2.839905261993408
194	2.757430076599121
195	2.81290340423584
196	2.796419858932495
197	2.692509889602661
198	2.844102144241333
199	2.679499387741089
200	2.654148817062378
201	2.613426685333252
202	2.793503999710083
203	2.861729860305786
204	3.01043963432312
205	3.048480749130249
206	2.881753444671631
207	2.9164443016052246
208	3.214749574661255
209	2.9653446674346924
210	3.125577688217163
211	2.880096435546875
212	2.754256248474121
213	2.8756606578826904
214	2.6870532035827637
215	2.7362122535705566
216	2.932208299636841
217	2.9647834300994873
218	3.1431844234466553
219	3.06408953666687
220	2.9192662239074707
221	3.116844415664673
222	2.8753063678741455
223	2.837583541870117
224	3.0596513748168945
225	2.751495361328125
226	2.796923875808716
227	2.91791033744812
228	3.0101728439331055
229	2.8052337169647217
230	2.9144997596740723
231	2.9068782329559326
232	2.787297010421753
233	2.9961557388305664
234	2.478405475616455
235	2.671379327774048
236	2.5451841354370117
237	3.030210256576538
238	2.7855348587036133
239	2.830322027206421
240	2.7618672847747803
241	2.7316784858703613
242	2.777540683746338
243	2.8793041706085205
244	2.7113378047943115
245	3.090784788131714
246	2.8596155643463135
247	2.9124257564544678
248	2.851020097732544
249	2.9362692832946777
250	2.7352800369262695
251	3.087909698486328
252	2.8872597217559814
253	2.86617112159729
254	2.8289172649383545
255	3.077857494354248
256	2.887301206588745
257	3.037217140197754
258	2.908820629119873
259	2.8430492877960205
260	2.8921632766723633
261	2.9208972454071045
262	3.060123920440674
263	3.2869246006011963
264	3.0908279418945313
265	2.850587844848633
266	3.2071096897125244
267	3.214366912841797
268	3.178722858428955
269	3.3586432933807373
270	3.519242286682129
271	2.994657278060913
272	3.2786567211151123
273	3.245770215988159
274	3.166409969329834
275	2.8247387409210205
276	2.70003080368042
277	2.8198530673980713
278	2.8390445709228516
279	2.6945509910583496
280	2.6685492992401123
281	2.619673013687134
282	2.7145063877105713
283	2.6526591777801514
284	2.630052089691162
285	2.672776222229004
286	2.5551044940948486
287	2.7873313426971436
288	2.6207001209259033
289	2.530176877975464
290	2.5902302265167236
291	2.479499340057373
292	2.668323040008545
293	2.660426378250122
294	2.598098039627075
295	2.5760536193847656
296	2.6295719146728516
297	2.9498894214630127
298	2.7851343154907227
299	2.5920348167419434
300	2.696030855178833
301	3.4112699031829834
302	2.8574531078338623
303	2.9823760986328125
304	3.0963664054870605
305	2.8609509468078613
306	2.9215168952941895
307	2.800596237182617
308	2.937626600265503
309	2.8534088134765625
310	2.7386834621429443
311	2.6033809185028076
312	2.601086378097534
313	2.6161746978759766
314	2.684356689453125
315	2.7281103134155273
316	2.66493821144104
317	2.730402708053589
318	3.056159496307373
319	2.855393171310425
320	3.2086379528045654
321	3.1121976375579834
322	3.087757110595703
323	3.3819522857666016
324	3.399198532104492
325	3.156625986099243
326	3.072376012802124
327	3.2137255668640137
328	3.6085681915283203
329	3.3166584968566895
330	3.4285268783569336
331	3.6657674312591553
332	3.561802387237549
333	3.4219510555267334
334	3.619818687438965
335	3.5431015491485596
336	3.5150604248046875
337	3.7628026008605957
338	3.3702244758605957
339	3.452162981033325
340	3.7407665252685547
341	3.4493319988250732
342	3.508735179901123
343	3.462775707244873
344	3.329392671585083
345	3.365903377532959
346	3.2958474159240723
347	3.3229761123657227
348	3.5667812824249268
349	3.541588544845581
350	3.9505980014801025
351	3.3866474628448486
352	3.2958545684814453
353	3.334527015686035
354	3.3382327556610107
355	3.5865607261657715
356	3.4813411235809326
357	3.4850285053253174
358	3.585329532623291
359	3.418426990509033
360	3.46247935295105
361	3.507258892059326
362	3.439861536026001
363	3.540146827697754
364	3.5920605659484863
365	3.5011942386627197
366	3.6728551387786865
367	3.5494396686553955
368	3.6678168773651123
369	3.465348958969116
370	3.301783561706543
371	3.356877565383911
372	3.174938201904297
373	3.3719828128814697
374	3.4103100299835205
375	3.474893808364868
376	3.6878950595855713
377	3.5136959552764893
378	3.323420286178589
379	3.284285545349121
380	3.55122971534729
381	3.7404825687408447
382	3.7927229404449463
383	3.7207190990448
384	3.776198625564575
385	3.679197311401367
386	3.5709574222564697
387	3.5967350006103516
388	3.7501344680786133
389	3.7243127822875977
390	3.481119394302368
391	3.769831657409668
392	3.6117467880249023
393	3.8549270629882813
394	3.7693960666656494
395	3.6624388694763184
396	3.605475425720215
397	3.7162744998931885
398	3.676848888397217
399	3.6961092948913574
400	3.9021458625793457
401	3.6830339431762695
402	3.5790841579437256
403	3.8194308280944824
404	3.684886932373047
405	3.8048465251922607
406	3.8862688541412354
407	3.5295569896698
408	3.659808397293091
409	3.932865858078003
410	3.9509835243225098
411	4.123064994812012
412	4.016410827636719
413	3.9465763568878174
414	3.8496897220611572
415	3.834176778793335
416	3.9433517456054688
417	4.229340076446533
418	3.8875744342803955
419	3.2253806591033936
420	3.6955723762512207
421	4.0269999504089355
422	3.9670228958129883
423	4.051424026489258
424	3.971674919128418
425	4.007859706878662
426	3.8428590297698975
427	3.8986287117004395
428	4.101881980895996
429	3.6026506423950195
430	3.6666619777679443
431	3.4846739768981934
432	3.2537858486175537
433	3.833066940307617
434	3.6636545658111572
435	3.3415610790252686
436	4.105180263519287
437	3.8875668048858643
438	3.9474575519561768
439	3.829094886779785
440	4.26398229598999
441	4.323246479034424
442	3.739959239959717
443	3.730537176132202
444	3.384721040725708
445	3.5783777236938477
446	3.601500988006592
447	3.696537733078003
448	3.403632402420044
449	3.511979341506958
450	3.7531216144561768
451	3.6174302101135254
452	3.755127191543579
453	3.7015578746795654
454	3.5673160552978516
455	3.631842613220215
456	3.5432705879211426
457	3.6703245639801025
458	3.8023743629455566
459	3.696120262145996
460	3.820075750350952
461	3.8775386810302734
462	3.7440619468688965
463	3.6523971557617188
464	3.5966615676879883
465	3.703075885772705
466	4.120605945587158
467	3.857229471206665
468	3.7819325923919678
469	3.94262433052063
470	3.968360662460327
471	3.780142068862915
472	3.9282405376434326
473	3.932093381881714
474	3.9018287658691406
475	3.6936352252960205
476	3.852559804916382
477	3.9135892391204834
478	3.9965851306915283
479	4.006901741027832
480	3.994941473007202
481	3.983766555786133
482	4.053350925445557
483	4.034006118774414
484	4.045382976531982
485	4.001172065734863
486	4.080315589904785
487	4.104066848754883
488	4.019760608673096
489	4.007603645324707
490	4.150171756744385
491	3.8463082313537598
492	3.93062162399292
493	3.9447457790374756
494	3.985556125640869
495	4.037077903747559
496	3.926814079284668
497	4.0067853927612305
498	4.037023544311523
499	3.991009473800659
500	3.9586713314056396
501	3.8508222103118896
502	3.8949527740478516
503	3.9971225261688232
504	3.834536552429199
505	3.7272348403930664
506	3.8102898597717285
507	3.965158700942993
508	3.7216620445251465
509	3.76627516746521
510	3.8829755783081055
511	3.950169563293457
512	3.949383020401001
513	3.945695400238037
514	3.7587873935699463
515	4.090982913970947
516	4.056366920471191
517	3.82676100730896
518	3.745675802230835
519	3.732426881790161
520	3.7790443897247314
521	3.9843251705169678
522	3.843477964401245
523	3.9123284816741943
524	3.9981870651245117
525	3.789073944091797
526	3.9370977878570557
527	3.9205989837646484
528	3.9301204681396484
529	3.8885087966918945
530	3.9862165451049805
531	4.028017997741699
532	3.8150794506073
533	3.7429234981536865
534	4.024049282073975
535	3.82253098487854
536	3.9297122955322266
537	3.7427046298980713
538	3.936685562133789
539	4.019806861877441
540	4.306898593902588
541	3.929276466369629
542	4.165821075439453
543	4.129878520965576
544	4.104355812072754
545	3.7873103618621826
546	3.6826975345611572
547	4.053848743438721
548	4.050384044647217
549	4.075958251953125
550	4.0597662925720215
551	3.921902656555176
552	4.078011512756348
553	3.9933717250823975
554	4.1492180824279785
555	3.7992870807647705
556	3.849240303039551
557	3.796475410461426
558	3.618910789489746
559	3.8019790649414063
560	3.6770670413970947
561	3.7356739044189453
562	3.7143168449401855
563	3.6508712768554688
564	3.7290163040161133
565	3.626823663711548
566	3.5937914848327637
567	3.7174267768859863
568	3.8156800270080566
569	3.793887138366699
570	3.6802802085876465
571	3.9571142196655273
572	3.6590042114257813
573	3.7191355228424072
574	3.637051820755005
575	3.825451374053955
576	3.7300641536712646
577	3.7239022254943848
578	3.8780677318573
579	3.932358741760254
580	4.1103386878967285
581	3.9755160808563232
582	4.046402454376221
583	3.9673256874084473
584	4.143925189971924
585	4.085048198699951
586	4.1349897384643555
587	3.9259393215179443
588	3.826531410217285
589	3.964185953140259
590	4.2003583908081055
591	3.888270378112793
592	3.8481314182281494
593	4.097950458526611
594	4.043219566345215
595	3.9964780807495117
596	4.04701042175293
